# Supplementary material for: Sequential Acquisition of Virulence and Fluoroquinolone Resistance Has Shaped the Evolution of Escherichia coli ST131
Source: mBio. 2016 Apr 26;7(2):e00347-16. doi: 10.1128/mBio.00347-16 (PMC4850260; doi:10.1128/mBio.00347-16)
Supplement: Data Set S1 — Supplemental tables. Included is information on (i) strain collection and metadata, (ii) recombination regions based on the EC958 reference genome, (iii) EC958 and JJ1886 genomic island comparison, (iv) a summary of BEAST analysis results, (v) probabilities of all ancestral locations for clades B and C and C alone across 10 randomly subsampled subsets, (vi) the distribution of antibiotic resistance genes identified in ST131, (vii) a list of the complete genomes used in this study, and (viii) the quality control and assembly metrics for data set_2. Download [file mbo002162781sd1.xlsx]

## Sheet: Key to Dataset S1
Key to Supplemental Dataset S1:
Table S1: Strain collection and metadata
We next carried out phylogenetic reconstruction using our combined dataset of 185 Illumina paired end sequences, which represented strains from humans (n=167), animals (n=15) or other (n=3) sources isolated from USA, Canada, New Zealand, Australia, Spain, India and UK between 1967 and 2011 (Fig. 1; Dataset S1 in the supplemental material).
Strain names, sources and available strain metadata are summarized in Dataset S1 in the supplemental material.
Table S2: Recombination regions identified based on EC958 reference genome
Using a Bayesian modeling algorithm, we identified 204 non-overlapping segments encompassing 1.542 Mb and containing 15,902 substitution SNPs that were introduced into the ST131 lineage by recombination (Fig. S4, Fig. S5 and Dataset S1 in the supplemental material).
Table S3: EC958 and JJ1886 genomic island comparison
Despite the general conservation of gene content within clade C genomes, it is apparent that genomic islands are hotspots for insertions, deletions (indels) and genome rearrangement (Fig. S6 and Dataset S1 in the supplemental material). EC958 GI-pheV has several small indels relative to JJ1886 GI-pheV, and we have previously shown that the CMY-23 beta-lactamase gene that confers resistance to thi…
Table S4: BEAST analysis results summary
BEAST analysis rejected the strict clock and favored the uncorrelated log-normal clock model in combination with a Bayesian skyline population model (Dataset S1 in the supplemental material).
Table S5: Probabilities of all ancestral locations for clade BC and clade C across 10 randomly subsampled subsets
To reduce sampling biases due to the high number of strains isolated from USA, Canada, UK and Spain, we performed independent analyses on 10 randomly subsampled datasets containing 85 strains each (Dataset S1 in the supplemental material).
Table S6: Distribution of antibiotic resistance gene identified in ST131
In addition to harbouring CTX-M-15 genes, clade C2 strains contain more resistance genes in total compared with other ST131 clades (Fig. 3), consistent with co-localization of multiple plasmid-encoded resistance genes (Dataset S1 in the supplemental material).
Table S7: List of complete genomes used in this study
Additionally, reference strains of 11 published complete genomes were also used, namely E. coli ST131 strains SE15, JJ1886 and EC958, plus non-ST131 B2 phylogenetic group E. coli strains CFT073, UTI89, E2348, ED1a, 536, S88, APEC-01 and non-ST131 D phylogenetic group E. coli strain UMN026 (Dataset S1 in the supplemental material).
Table S8: Quality control and assembly metrics for Dataset_2
Additionally, it was necessary to correct 35 sets of raw read data from Dataset_2 that had heterogeneous Illumina encoding and/or erroneous paired-end length encoding (Dataset S1 in the supplemental material).
All QC and assembly statistics are summarized in Dataset S1 in the supplemental material.
We devised a statistical approach that excluded outliers based on several non-Gaussian metrics that could be determined from mapped and assembled Illumina genome data (Dataset S1 in the supplemental material).

## Sheet: Table S1
Supplementary Table 1: Strain collection and metadata
Strain	Clade	Host	Year	Region	Country	City	FimH	ParC	GyrA	CTX-M	ESBL	AMC	AMK	AMP	ATM	CAZ	CIP	FEP	FOX	GEN	IMP	NAL	SXT	TMP	TOB	TZP	Reference		Code	Name	Class	Genes	Additional Genes
SE15	A	human		Asia	Japan		41	1	1a	-	ND	ND	ND	ND	ND	ND	ND	ND	ND	ND	ND	ND	ND	ND	ND	ND
S2EC	A	human	2007	Europe	UK	Manchester	41	1	1a	-	ND	ND	ND	ND	ND	ND	ND	ND	ND	ND	ND	ND	ND	ND	ND	ND	1
S26EC	A	human	2009	Europe	UK	Manchester	41	1	1a	-	ND	ND	ND	R	ND	ND	ND	ND	ND	ND	ND	R	ND	R	ND	ND	1		AMK	Amikacin	Aminoglycoside	aac(6')-I, ant(4')-II, aph(3')-VI
S37EC	A	human	2009	Europe	UK	Preston	41	1	1a	-	ND	ND	ND	ND	ND	ND	ND	ND	ND	ND	ND	ND	ND	ND	ND	ND	1		GEN	Gentamicin	Aminoglycoside	aac(3)-I to -VI, aac(6')-Ii, ant(2'')-I
S31EC	A	human	2007	Europe	UK	Preston	41	1b	1a	-	ND	ND	ND	R	ND	ND	ND	ND	ND	ND	ND	ND	ND	ND	ND	ND	1		TOB	Tobramycin	Aminoglycoside	aac(6')-I and II, ant(4')-II, aac(3)-II to -VI
QU090	A	human	2008	Oceania	Australia	Queensla	41	3A	1AB	ND	-	ND	R	R	S	S	R	S	S	R	S	R	R	ND	ND	I	2		IPM	Imipenem	BL - Carbapenem
JJ2591	A	human	2006	USA	USA	Minneapolis, MN	41	1b	1A	CTX-M-15	+	ND	S	R	R	R	S	I	S	R	S	R	R	ND	ND	S	2		FOX	Cefoxitin	BL - Cephalosporin (2nd Gen)	CMY-2,
S5EC	A	human	2007	Europe	UK	Manchester	41	1b	1A	-	ND	ND	ND	R	ND	ND	ND	ND	ND	ND	ND	R	ND	R	ND	ND	1		CAZ	Ceftazidime	BL - Cephalosporin (3rd Gen)
MVAST167	A	human	2010	USA	USA	Minneapolis, MN	41	1b	1A	ND	-	ND	S	R	S	S	S	S	S	S	S	R	R	ND	ND	S	2		FEP	Cefepime	BL - Cephalosporin (4nd Gen)
MVAST020	A	human	2010	USA	USA	Minneapolis, MN	41	1b	1A	ND	-	ND	S	R	S	S	S	S	S	R	S	R	R	ND	ND	S	2		ATM	Aztreonam	BL - Monobactam
S94EC	A	human	2009	Oceania	NZ	Auckla	41	1b	1a	-	-	ND	ND	ND	ND	ND	ND	ND	ND	ND	ND	ND	ND	ND	ND	ND	1		AMP	Ampicillin	BL - Penicillins - Ext. sp.	CMY-2, TEM-1, SHV-1, and OXA-1	AmpC-type, extended-spec trum β-lactamases (ESBL) of the TEM, SHV, and CTX-M types
S34EC	A	human	2009	Europe	UK	Preston	41	1b	1a	-	ND	R	ND	R	ND	ND	ND	ND	ND	ND	ND	ND	ND	R	ND	ND	1		AMC	Amoxycillin/Clavulanic Acid	BL - Penicillins - Ext. sp. / BL inhib.	CMY-2, TEM-1, SHV-1, and OXA-1	AmpC-type, extended-spec trum β-lactamases (ESBL) of the TEM, SHV, and CTX-M types
U054	A	human	2010	USA	USA	Seattle, WA	41	1b	1	ND	-	ND	S	R	S	S	S	S	S	S	S	S	R	ND	ND	S	2		TZP	Tazobactam/Piperacillin	BL inhib. / BL - Penicillins - Ext. sp.
S120EC	A	human	2009	Canada	Canada	Calgary	41	1b	1a	CTX-M-14	+	ND	ND	ND	ND	ND	ND	ND	ND	R	ND	ND	R	ND	R	S	1		TMP	Trimethoprim	Dihydrofolate reductase inhibitor	drfA	mutations in dhfr
QUC12	A	canine	2008	Oceania	Australia	Queensla	41	1b	1A	ND	+	ND	S	R	S	S	S	S	S	R	S	R	S	ND	ND	S	2		CIP	Ciprofloxacin	Fluoroquinolone (2nd Gen)	gyrA, parC point mutations
JJ2055	A	human	2007	USA	USA	Evanston, IL	41	1b	1	ND	+	ND	S	R	S	S	S	S	S	S	S	S	S	ND	ND	S	2		NAL	Nalidixic acid	Quinolone (1st Gen)	gyrA, parC point mutations
HVM277	B	human	2010	Europe	Spain	Seville	22	1	1A	-	-	ND	ND	ND	ND	ND	ND	ND	ND	ND	ND	ND	ND	ND	ND	ND	1		SXT	Sulphamethoxazole/Trimethoprim	Sulfonamide / Dihydrofolate reductase inhibitor	sul1, sul2, sul3 + drfA	mutations in DHPS gene folP
HVM52	B	human	2010	Europe	Spain	Seville	22	1	1A	-	-	ND	ND	ND	ND	ND	ND	ND	ND	ND	ND	ND	ND	ND	ND	ND	1
HVM2044	B	human	2010	Europe	Spain	Seville	22	1	1A	-	-	ND	ND	ND	ND	ND	ND	ND	ND	ND	ND	ND	R	ND	ND	ND	1
HVM2289	B	human	2010	Europe	Spain	Seville	22	1	1A	-	-	ND	ND	ND	ND	ND	ND	ND	ND	ND	ND	ND	R	ND	ND	ND	1		AMC	Amoxicillin	BL - Penicillins - Ext. sp.		all other bla genes and ESBL
CD505	B	avian	1983	USA	USA	California	22	6	1	ND	-	ND	S	S	S	S	S	S	S	S	S	S	S	ND	ND	S	2		TET	Tetracyclin	Beta-Lactam	tetA, B and C
JJ2087	B	human	2003	USA	USA	San Antonio, TX	22	1D	1AC	ND	+	ND	S	R	R	R	R	S	S	R	S	R	R	ND	ND	S	2
JMI025	B	human	2000	USA	USA	Charlottsville, VA	31	1D	1AC	ND	+	ND	S	R	R	R	R	S	I	R	S	R	R	ND	ND	S	2
CD390	B	Avian	1990	USA	USA	Minnesota	22	1	1	ND	-	ND	S	S	S	S	S	S	S	S	S	S	S	ND	ND	S	2		R	Resistant
CD413	B	chicken	1995	USA	USA	California	22	1	1	ND	-	ND	S	S	S	S	S	S	S	R	S	S	R	ND	ND	S	2		S	Sensitive
JJ1999	B	human	2007	Asia	India	India	22	2	1	ND	-	ND	S	R	S	S	S	S	S	S	S	S	R	ND	ND	I	2		I	Intermediate
CD466	B	human	1990	USA	USA	Pennsylvania	22	2	1	ND	-	ND	S	S	S	S	S	S	S	R	S	S	S	ND	ND	S	2		ND	Not determined
CD455	B	canine	2008	USA	USA	Pennsylvania	22	2	1	ND	-	ND	S	S	S	S	S	S	S	S	S	S	S	ND	ND	S	2
CD303	B	avian	2001	USA	USA	North Dakota	22	2	1	ND	-	ND	S	S	S	S	S	S	S	R	S	S	S	ND	ND	S	2
CD347	B	avian	2006	USA	USA	Pennsylvania	22	2	1	ND	-	ND	S	R	S	S	S	S	S	R	S	S	S	ND	ND	S	2
S79EC	B	human	2009	Oceania	Australia	Gold Coast	22	2	1A	-	+	ND	ND	ND	ND	ND	ND	ND	ND	ND	ND	ND	ND	ND	ND	ND	1
CD467	B	avian	2009	USA	USA	Iowa	22	2	1	ND	-	ND	S	S	S	S	S	S	S	S	S	S	S	ND	ND	S	2
CD456	B	human	2008	USA	USA	Pennsylvania	22	2	1	ND	-	ND	S	S	S	S	S	S	S	S	S	S	S	ND	ND	S	2
S128EC	B	human	2004	Canada	Canada	Calgary	22	2	1A	-	+	ND	ND	ND	ND	ND	ND	ND	ND	S	S	ND	R	ND	S	S	1
S104EC	B	human	2008	Oceania	Australia	Brisbane	22	1	1a	-	+	ND	ND	ND	ND	ND	ND	ND	R	ND	ND	ND	ND	ND	ND	ND	1
S105EC	B	human	2008	Oceania	Australia	Brisbane	22	1	1a	-	+	ND	ND	ND	ND	ND	ND	ND	R	ND	ND	ND	ND	ND	ND	ND	1
JJ2016	B	human	2007	USA	USA	Seattle, WA	untypeable	1	1	ND	-	ND	S	S	S	S	S	S	S	S	S	S	S	ND	ND	S	2
G199	B	human	2010	USA	USA	Seattle, WA	30	1	1	ND	-	ND	S	S	S	S	S	S	S	S	S	S	S	ND	ND	S	2
SaT040	B	human	2007	USA	USA	Burlington, VT	22	1	1	ND	-	ND	S	S	S	S	S	S	S	S	S	S	S	ND	ND	S	2
S22EC	B	human	2009	Europe	UK	Manchester	22	1	1a	-	+	ND	ND	ND	ND	ND	ND	ND	ND	ND	ND	ND	ND	ND	ND	ND	1
HVM1147	B	human	2010	Europe	Spain	Seville	22	1	1a	-	-	ND	ND	ND	ND	ND	ND	ND	ND	ND	ND	ND	ND	ND	ND	ND	1
S24EC	B	human	2009	Europe	UK	Manchester	22	1	1a	-	+	ND	ND	ND	ND	ND	ND	ND	ND	ND	ND	ND	ND	ND	ND	ND	1
S21EC	B	human	2009	Europe	UK	Manchester	22	1	1a	-	+	ND	ND	R	ND	ND	ND	ND	ND	ND	ND	ND	ND	R	ND	ND	1
CD400	B	human	1992	USA	USA	California	22	1	1	ND	-	ND	S	R	S	S	S	S	S	S	S	S	S	ND	ND	S	2
S6EC	B	human	2007	Europe	UK	Manchester	22	1	1a	-	ND	ND	ND	R	ND	ND	ND	ND	ND	ND	ND	ND	ND	R	ND	ND	1
S114EC	B	human	2011	Oceania	Australia	Logan	22	1	1a	-	-	ND	ND	ND	ND	ND	ND	ND	ND	ND	ND	ND	ND	ND	ND	ND	1
H061	B	human	2011	USA	USA	Seattle, WA	22	1	1	ND	-	ND	S	R	S	S	S	S	S	S	S	S	S	ND	ND	R	2
S19EC	B	human	2009	Europe	UK	Manchester	22	1	1a	-	+	ND	ND	R	ND	ND	ND	ND	ND	ND	ND	ND	ND	R	ND	ND	1
ZH071	B	human	2002	Canada	Canada	Moncton, NB	94	1	1	ND	-	ND	S	R	S	S	S	S	S	S	S	S	R	ND	ND	S	2
ZH063	B	human	2002	Canada	Canada	Winnepeg, MAN	22	1	1	ND	-	ND	S	S	S	S	S	S	S	S	S	S	R	ND	ND	S	2
S32EC	B	human	2007	Europe	UK	Preston	22	1	1a	-	ND	ND	ND	ND	ND	ND	ND	ND	ND	ND	ND	ND	ND	ND	ND	ND	1
G132	B	human	2010	USA	USA	Seattle, WA	22	1	1	ND	-	ND	S	S	S	S	S	S	S	S	S	S	S	ND	ND	S	2
SaT142	B	human	2003	USA	USA	New York	22	1	1	ND	-	ND	S	S	S	S	S	S	S	S	S	S	S	ND	ND	S	2
CD471	B	unknown	1967	USA	USA	Pennsylvania	22	1	1	ND	-	ND	S	S	S	S	S	S	S	S	S	S	S	ND	ND	S	2
CD311	B	food	2002	USA	USA	Minnesota	22	1	1A	ND	-	ND	S	S	S	S	S	S	S	S	S	R	S	ND	ND	S	2
CD345	B	avian fecal	2005	USA	USA	Maryla	22	1	1A	ND	-	ND	S	R	S	S	S	S	S	R	S	R	R	ND	ND	S	2
CD249	B	human	2005	USA	USA	Texas	22	1	1A	ND	-	ND	S	R	S	S	S	S	S	S	S	R	S	ND	ND	S	2
CD331	B	water	2004	USA	USA	New York	22	1	1	ND	-	ND	S	R	S	S	S	S	S	S	S	S	S	ND	ND	S	2
JJ1969	B	human	2008	USA	USA	Minneapolis, MN	22	1	1a	ND	-	ND	S	R	S	S	S	S	S	R	S	S	S	ND	ND	S	2
H17	B0	human	1985	USA	USA	Seattle, WA	27	1	1	ND	-	ND	S	R	S	S	S	S	S	R	S	S	R	ND	ND	S	2
G216	B0	human	2010	USA	USA	Seattle, WA	22	1a	1	ND	-	ND	S	R	S	I	S	S	S	R	S	S	S	ND	ND	I	2
JJ1897	B0	human	2004	USA	USA	Galveston, TX	22	1a	1	ND	-	ND	S	R	S	S	S	S	S	S	S	S	R	ND	ND	S	2
C001	C0	human	2010	USA	USA	Seattle, WA	30	1a	1	ND	-	ND	S	R	S	S	S	S	S	S	S	S	R	ND	ND	I	2
JJ2244	C0	human	2007	USA	USA	Detroit, MI	30	4A	1AB	CTX-M-15	+	ND	S	R	R	R	R	R	S	S	S	R	R	ND	ND	S	2
G213	C0	human	2010	USA	USA	Seattle, WA	30	1a	1A	ND	-	ND	S	R	S	S	S	S	S	S	S	R	R	ND	ND	S	2
CD306	C0	cat fecal	2002	USA	USA	New York	30	1a	1	ND	-	ND	S	R	S	S	S	S	S	S	S	S	R	ND	ND	S	2
MVAST179	C1	human	2010	USA	USA	Minneapolis, MN	30	1aAB	1AB	ND	-	ND	S	R	S	S	R	S	S	R	S	R	S	ND	ND	S	2
P146EC	C1	human	2011	Europe	Spain	Seville	30	1aAB	1AB	-	-	ND	ND	ND	ND	ND	ND	ND	ND	R	ND	ND	ND	ND	R	ND	1
ZH164	C1	human	2004	Canada	Canada	Winnepeg, MAN	30	1aAB	1AB	ND	-	ND	S	R	S	S	R	S	S	S	S	R	R	ND	ND	S	2
H006	C1	human	2010	USA	USA	Seattle, WA	30	1aAB	1AB	ND	-	ND	S	R	S	S	R	S	S	S	S	R	S	ND	ND	S	2
MVAST131	C1	human	2010	USA	USA	Minneapolis, MN	30	1aAB	1AB	ND	-	ND	S	S	S	S	S	S	S	S	S	R	S	ND	ND	S	2
S116EC	C1	human	2011	Europe	UK	Stockport	30	1aAB	1AB	-	ND	ND	ND	ND	ND	ND	ND	ND	ND	ND	ND	ND	ND	ND	ND	ND	1
JJ2550	C1	human	2007	USA	USA	Houston, TX	30	1aAB	1AB	ND	-	ND	S	R	S	S	R	S	S	R	S	R	R	ND	ND	S	2
H016	C1	human	2010	USA	USA	Seattle, WA	30	1aAB	1AB	ND	-	ND	S	R	S	S	R	S	S	S	S	R	R	ND	ND	S	2
JJ2118	C1	human	2008	USA	USA	Minneapolis, MN	30	1aAB	1AB	ND	+	ND	S	R	S	S	R	S	S	S	S	R	S	ND	ND	S	2
JJ2193	C1	human	2008	USA	USA	Minneapolis, MN	30	1aAB	1AB	ND	-	ND	S	R	S	S	R	S	S	S	S	R	R	ND	ND	S	2
JJ2608	C1	human	2008	USA	USA	Minneapolis, MN	30	1aAB	1AB	ND	+	ND	S	R	R	R	R	I	S	S	S	R	S	ND	ND	S	2
SaT049	C1	human	2007	USA	USA	Stamford, CT	30	1aAB	1AB	ND	-	ND	S	S	S	S	R	S	S	S	S	R	R	ND	ND	S	2
HVM3189	C1	human	2010	Europe	Spain	Seville	30	1aAB	1AB	-	-	ND	ND	ND	ND	ND	ND	ND	ND	ND	ND	ND	ND	ND	ND	ND	1
SaT158	C1	human	2003	USA	USA	New York, NY	30	1aAB	1AB	ND	-	ND	S	R	S	S	R	S	S	S	S	R	R	ND	ND	S	2
HVM5	C1	human	2010	Europe	Spain	Seville	30	1aAB	1AB	-	-	ND	ND	ND	ND	ND	ND	ND	ND	ND	ND	ND	ND	ND	ND	ND	1
P50EC	C1	human	2011	Europe	Spain	Seville	30	1aAB	1AB	-	-	ND	ND	ND	ND	ND	ND	ND	ND	ND	ND	ND	ND	ND	ND	ND	1
HVR83	C1	human	2010	Europe	Spain	Seville	30	1aAB	1AB	-	-	ND	ND	ND	ND	ND	ND	ND	ND	ND	ND	ND	ND	ND	ND	ND	1
HVR2496	C1	human	2010	Europe	Spain	Seville	30	1aAB	1AB	-	-	ND	ND	R	ND	ND	ND	ND	ND	ND	ND	ND	ND	ND	ND	ND	1
S95EC	C1	human	2009	Oceania	NZ	Auckla	30	1aAB	1AB	-	ND	ND	ND	ND	ND	ND	ND	ND	ND	ND	ND	ND	ND	ND	ND	ND	1
MVAST084	C1	human	2010	USA	USA	Minneapolis, MN	30	1aAB	1AB	ND	-	ND	S	R	S	S	R	S	S	R	S	R	R	ND	ND	I	2
P56EC	C1	human	2011	Europe	Spain	Seville	30	1aAB	1AB	-	-	ND	R	ND	ND	ND	ND	ND	ND	ND	ND	ND	ND	ND	R	ND	1
H003	C1	human	2010	USA	USA	Seattle, WA	30	1aAB	1AB	ND	-	ND	S	R	S	S	R	S	S	S	S	R	R	ND	ND	S	2
MVAST0036	C1	human	2010	USA	USA	Minneapolis, MN	30	1aAB	1AB	ND	-	ND	S	R	S	S	R	S	S	S	S	R	S	ND	ND	S	2
P53EC	C1	human	2011	Europe	Spain	Seville	30	1aAB	1AB	-	-	ND	ND	ND	ND	ND	ND	ND	ND	ND	ND	ND	ND	ND	ND	ND	1
MS2493	C1	human	2007	Oceania	Australia	Brisbane	30	1aAB	1AB	-	-	R	ND	ND	ND	ND	ND	ND	ND	ND	ND	ND	R	ND	ND	ND	1
HVM826	C1	human	2010	Europe	Spain	Seville	30	1aAB	1AB	-	-	ND	ND	ND	ND	ND	ND	ND	ND	ND	ND	ND	ND	ND	ND	ND	1
S135EC	C1	human	2005	Canada	Canada	Calgary	30	1aAB	1AB	CTX-M-14	+	ND	ND	ND	ND	ND	ND	ND	ND	R	S	ND	R	ND	R	S	1
JJ2528	C1	human	2007	USA	USA	Philadelphia, PA	30	1aAB	1AB	ND	+	ND	S	R	S	S	R	S	S	R	S	R	R	ND	ND	S	2
U024	C1	human	2010	USA	USA	Seattle, WA	30	1aAB	1AB	ND	-	ND	S	R	S	S	R	S	S	S	S	R	S	ND	ND	S	2
S107EC	C1	human	2010	Oceania	Australia	Sunshine Coast	30	1aAB	1AB	CTX-M-27	+	ND	ND	ND	ND	ND	ND	ND	ND	ND	ND	ND	R	ND	ND	ND	1
S108EC	C1	human	2009	Oceania	Australia	Brisbane	30	1aAB	1AB	CTX-M-27	+	ND	ND	ND	ND	ND	ND	ND	ND	ND	ND	ND	R	ND	ND	ND	1
CD340	C1	monkey	2005	USA	USA	New York	30	1aAB	1AB	ND	-	ND	S	R	S	S	R	S	S	R	S	R	R	ND	ND	S	2
S100EC	C1	human	2009	Oceania	Australia	Canberra	30	1aAB	1AB	CTX-M-27	+	ND	ND	ND	ND	ND	ND	ND	ND	ND	ND	ND	R	ND	ND	ND	1
G150	C1	human	2010	USA	USA	Seattle, WA	30	1aAB	1AB	ND	-	ND	S	S	S	S	R	S	S	S	S	R	S	ND	ND	S	2
S112EC	C1	human	2009	Oceania	Australia	Brisbane	30	1aAB	1AB	CTX-M-3	+	ND	ND	ND	ND	ND	ND	ND	ND	ND	ND	ND	ND	ND	ND	ND	1
S110EC	C1	human	2009	Oceania	Australia	Brisbane	30	1aAB	1AB	CTX-M-3	+	ND	ND	ND	ND	ND	ND	ND	ND	ND	ND	ND	R	ND	R	ND	1
S102EC	C1	human	2010	Oceania	Australia	Brisbane	30	1aAB	1AB	CTX-M-3	+	ND	ND	ND	ND	ND	ND	ND	ND	ND	ND	ND	R	ND	R	ND	1
S92EC	C1	human	2009	Oceania	NZ	Auckla	30	1aAB	1AB	-	ND	ND	ND	ND	ND	ND	ND	ND	ND	ND	ND	ND	ND	ND	ND	ND	1
CU758	C1	human	2009	USA	USA	Columbia, MO	30	1aAB	1AB	ND	-	ND	S	R	S	S	R	S	S	S	S	R	S	ND	ND	S	2
MVAST046	C1	human	2010	USA	USA	Minneapolis, MN	30	1aAB	1AB	ND	-	ND	S	R	S	S	R	S	S	R	S	R	R	ND	ND	S	2
JJ2009	C1	canine/feline	2005	USA	USA	Seattle, WA	30	1aAB	1AB	ND	+	ND	S	R	S	S	R	S	S	R	S	R	R	ND	ND	S	2
MVAST077	C1	human	2010	USA	USA	Minneapolis, MN	30	1aAB	1AB	ND	-	ND	S	S	S	S	R	S	S	S	S	R	S	ND	ND	S	2
JMI268	C1	human	2006	USA	USA	Little Rock, AR	30	1aAB	1AB	ND	-	ND	S	R	S	S	R	S	S	R	S	R	R	ND	ND	R	2
S117EC	C1	human	2011	Europe	UK	Stockport	30	1aAB	1AB	-	ND	ND	ND	ND	ND	ND	ND	ND	ND	ND	ND	ND	ND	ND	ND	ND	1
P189EC	C1	human	2011	Europe	Spain	Seville	30	1aAB	1AB	-	-	ND	ND	ND	ND	ND	ND	ND	ND	R	ND	ND	ND	ND	R	ND	1
JJ2210	C1	human	2008	USA	USA	Minneapolis, MN	30	1aAB	1AB	ND	-	ND	S	R	I	I	R	S	R	S	S	R	R	ND	ND	S	2
MVAST014	C1	human	2010	USA	USA	Minneapolis, MN	30	1aAB	1AB	ND	-	ND	S	R	S	S	R	S	S	R	S	R	S	ND	ND	S	2
MVAST158	C1	human	2010	USA	USA	Minneapolis, MN	30	1aAB	1AB	ND	-	ND	S	R	S	S	R	S	S	R	S	R	R	ND	ND	S	2
MVAST038	C1	human	2010	USA	USA	Minneapolis, MN	30	1aAB	1AB	ND	-	ND	S	S	S	S	R	S	S	S	S	R	S	ND	ND	S	2
CU799	C1	feline fecal	2008	USA	USA	Manassas, VA	30	1aAB	1AB	ND	-	ND	S	R	S	S	R	S	S	R	S	R	R	ND	ND	S	2
CD449	C1	human	2008	USA	USA	North Carolina	30	1aAB	1AB	ND	-	ND	S	R	S	S	R	S	S	R	S	R	R	ND	ND	S	2
JJ2508	C1	human	2008	USA	USA	St. Paul, MN	30	1aAB	1AB	ND	+	ND	S	R	R	R	R	S	I	R	S	R	R	ND	ND	S	2
JJ2578	C1	human	2008	USA	USA	Minneapolis, MN	30	1aAB	1AB	ND	+	ND	S	R	R	R	R	S	S	R	S	R	R	ND	ND	S	2
JJ2668	C2	human	2009	USA	USA	Miami, FL	30	1aAB	1AB	ND	+	ND	I	R	S	S	R	S	S	S	S	R	R	ND	ND	S	2
S1EC	C2	human	2007	Europe	UK	Manchester	30	1aAB	1AB	CTX-M-15	+	ND	ND	R	ND	ND	R	ND	ND	R	ND	R	ND	R	ND	ND	1
S11EC	C2	human	2009	Europe	UK	Manchester	30	1aAB	1AB	CTX-M-15	ND	R	ND	R	R	R	R	R	ND	R	ND	R	ND	R	R	ND	1
S93EC	C2	human	2009	Oceania	NZ	Auckla	30	1aAB	1AB	-	ND	ND	ND	ND	ND	ND	ND	ND	ND	ND	ND	ND	ND	ND	ND	ND	1
JJ2643	C2	human	2008	USA	USA	Wake Forest, NC	35	1aAB	1AB	CTX-M-15	+	ND	I	R	R	R	R	R	S	S	S	R	S	ND	ND	I	2
U004	C2	human	2010	USA	USA	Seattle, WA	35	1aAB	1AB	CTX-M-15	+	ND	S	R	R	R	R	I	S	R	S	R	S	ND	ND	R	2
CD358	C2	dolphin	2007	USA	USA	Florida	30	1aAB	1AB	CTX-M-15	+	ND	I	R	R	R	R	R	R	R	S	R	R	ND	ND	S	2
JJ1887	C2	human	2008	USA	USA	Chicago, IL	30	1aAB	1AB	CTX-M-15	+	ND	S	R	I	S	R	S	S	R	S	R	R	ND	ND	S	2
JJ1886	C2	human	2008	USA	USA	Chicago, IL	30	1aAB	1AB	CTX-M-15	+	ND	S	R	I	S	R	S	S	S	S	R	S	ND	ND	S	2
JJ2657	C2	human	2009	USA	USA	Miami, FL	30	1aAB	1AB	CTX-M-15	+	ND	S	R	R	I	R	S	S	R	S	R	R	ND	ND	S	2
S113EC	C2	human	2009	Oceania	Australia	Brisbane	30	1aAB	1AB	CTX-M-15	+	ND	ND	ND	ND	ND	ND	ND	ND	R	ND	ND	R	ND	R	ND	1
S115EC	C2	human	2011	Oceania	Australia	Redlas	30	1aAB	1AB	CTX-M-15	+	ND	ND	ND	ND	ND	ND	ND	ND	R	ND	ND	R	ND	R	ND	1
S99EC	C2	human	2009	Oceania	Australia	Canberra	30	1aAB	1AB	-	-	ND	ND	ND	ND	ND	ND	ND	ND	ND	ND	ND	R	ND	ND	ND	1
JJ2489	C2	human	2007	USA	USA	St. Paul, MN	30	1aAB	1AB	CTX-M-15	+	ND	S	R	R	R	R	R	S	S	S	R	S	ND	ND	S	2
JJ2038	C2	human	2007	USA	USA	Evanston, IL	30	1aAB	1AB	CTX-M-15	+	ND	S	R	I	I	R	S	S	S	S	R	S	ND	ND	S	2
S65EC	C2	human	2009	Oceania	Australia	Redlas	30	1aAB	1AB	CTX-M-15	+	ND	ND	ND	ND	ND	ND	ND	ND	ND	ND	ND	ND	ND	ND	ND	1
S103EC	C2	human	2010	Oceania	Australia	Brisbane	30	1aAB	1AB	CTX-M-15	+	ND	ND	ND	ND	ND	ND	ND	ND	ND	ND	ND	ND	ND	ND	ND	1
JJ2183	C2	human	2008	USA	USA	Minneapolis, MN	30	1aAB	1AB	ND	-	ND	S	R	S	S	R	S	S	S	S	R	S	ND	ND	S	2
IR49	C2	human	2009	Asia	India	Chennai	30	1aAB	1AB	CTX-M-15	ND	ND	ND	ND	ND	ND	ND	ND	ND	ND	ND	ND	ND	ND	ND	ND	1
IR68	C2	human	2009	Asia	India	Chennai	30	1aAB	1AB	CTX-M-15	ND	ND	ND	ND	ND	ND	ND	ND	ND	ND	ND	ND	ND	ND	ND	ND	1
IR65	C2	human	2009	Asia	India	Chennai	30	1aAB	1AB	CTX-M-15	ND	ND	ND	ND	ND	ND	ND	ND	ND	ND	ND	ND	ND	ND	ND	ND	1
S133EC	C2	human	2005	Canada	Canada	Calgary	30	1aAB	1AB	CTX-M-15	+	ND	ND	ND	ND	ND	ND	ND	ND	R	S	ND	R	ND	R	R	1
S124EC	C2	human	2003	Canada	Canada	Calgary	30	1aAB	1AB	CTX-M-15	+	ND	ND	ND	ND	ND	ND	ND	ND	R	S	ND	R	ND	R	S	1
S129EC	C2	human	2004	Canada	Canada	Calgary	30	1aAB	1AB	CTX-M-15	+	ND	ND	ND	ND	ND	ND	ND	ND	R	S	ND	R	ND	R	S	1
S98EC	C2	human	2008	Oceania	Australia	Canberra	30	1aAB	1AB	-	-	ND	ND	ND	ND	ND	ND	ND	ND	R	ND	ND	ND	ND	R	ND	1
S97EC	C2	human	2010	Oceania	NZ	Auckla	30	1aAB	1AB	CTX-M-15	+	ND	ND	ND	ND	ND	ND	ND	ND	ND	ND	ND	ND	ND	ND	ND	1
S122EC	C2	human	2003	Canada	Canada	Calgary	30	1aAB	1AB	CTX-M-15	+	ND	ND	ND	ND	ND	ND	ND	ND	R	S	ND	R	ND	R	S	1
MS2481	C2	human	2007	Oceania	Australia	Brisbane	30	1aAB	1AB	-	-	R	ND	ND	ND	ND	ND	ND	ND	ND	ND	ND	ND	R	ND	ND	1
JJ1908	C2	human	2007	USA	USA	Seattle, WA	30	1aAB	1AB	ND	-	ND	S	R	S	S	R	S	S	S	S	R	R	ND	ND	S	2
S77EC	C2	human	2010	Oceania	Australia	Brisbane	pseudogene	1aAB	1AB	CTX-M-15	+	ND	ND	ND	ND	ND	ND	ND	ND	ND	ND	ND	ND	ND	ND	ND	1
JJ2444	C2	human	2008	USA	USA	New York	30	1aAB	1AB	CTX-M-15	+	ND	S	R	R	S	R	R	S	R	S	R	S	ND	ND	S	2
IR18E	C2	human	2009	Asia	India	Chennai	30	1aAB	1AB	CTX-M-15	ND	ND	ND	ND	ND	ND	ND	ND	ND	ND	ND	ND	ND	ND	ND	ND	1
JJ2008	C2	feline	2007	USA	USA	Seattle, WA	30	1aAB	1AB	CTX-M-15	+	ND	S	R	R	R	R	I	S	R	S	R	R	ND	ND	S	2
HVM1299	C2	human	2010	Europe	Spain	Seville	30	1aAB	1AB	CTX-M-15	-	R	ND	ND	ND	ND	ND	ND	ND	ND	ND	ND	ND	ND	ND	R	1
HVM3017	C2	human	2010	Europe	Spain	Seville	30	1aAB	1AB	CTX-M-15	+	ND	ND	ND	ND	ND	ND	ND	ND	ND	ND	ND	ND	ND	R	ND	1
JJ1914	C2	human	2007	USA	USA	Seattle, WA	30	1aAB	1AB	CTX-M-15	+	ND	S	R	R	I	R	I	S	R	S	R	R	ND	ND	S	2
S118EC	C2	human	2011	Europe	UK	Wakefield	30	1aAB	1AB	CTX-M-15	ND	ND	ND	ND	ND	ND	ND	ND	ND	ND	ND	ND	ND	ND	ND	ND	1
S119EC	C2	human	2011	Europe	UK	Wakefield	30	1aAB	1AB	CTX-M-15	ND	ND	ND	ND	ND	ND	ND	ND	ND	ND	ND	ND	ND	ND	ND	ND	1
S125EC	C2	human	2002	Canada	Canada	Calgary	30	1aAB	1AB	CTX-M-15	+	ND	ND	ND	ND	ND	ND	ND	ND	S	S	ND	R	ND	S	S	1
S96EC	C2	human	2010	Oceania	NZ	Auckla	30	1aAB	1AB	CTX-M-15	+	ND	ND	ND	ND	ND	ND	ND	ND	ND	ND	ND	ND	ND	ND	ND	1
S130EC	C2	human	2004	Canada	Canada	Calgary	30	1aAB	1AB	CTX-M-15	+	ND	ND	ND	ND	ND	ND	ND	ND	R	S	ND	R	ND	R	R	1
MH5800	C2	human	2005	Europe	Portugal	Portugal	30	1aAB	1AB	CTX-M-15	+	ND	R	R	R	R	R	R	S	R	S	R	S	ND	ND	S	2
S126EC	C2	human	2002	Canada	Canada	Calgary	30	1aAB	1AB	CTX-M-15	+	ND	ND	ND	ND	ND	ND	ND	ND	S	S	ND	S	ND	S	S	1
S132EC	C2	human	2005	Canada	Canada	Calgary	30	1aAB	1AB	CTX-M-15	+	ND	ND	ND	ND	ND	ND	ND	ND	S	S	ND	S	ND	S	S	1
S121EC	C2	human	2000	Canada	Canada	Calgary	30	1aAB	1AB	CTX-M-15	+	ND	ND	ND	ND	ND	ND	ND	ND	R	S	ND	S	ND	R	S	1
S15EC	C2	human	2009	Europe	UK	Manchester	30	1aAB	1AB	CTX-M-15	+	R	ND	R	R	R	R	R	ND	ND	ND	R	ND	R	R	ND	1
S131EC	C2	human	2002	Canada	Canada	Calgary	30	1aAB	1AB	CTX-M-15	+	ND	ND	ND	ND	ND	ND	ND	ND	R	S	ND	R	ND	R	R	1
JJ2434	C2	human	2008	USA	USA	New York	30	1aAB	1AB	CTX-M-15	+	ND	S	R	R	R	R	R	S	S	S	R	S	ND	ND	S	2
S123EC	C2	human	2001	Canada	Canada	Calgary	30	1aAB	1AB	CTX-M-15	+	ND	ND	ND	ND	ND	ND	ND	ND	R	S	ND	S	ND	R	S	1
KN1604	C2	human	2003	Asia	Korea	Korea	30	1aAB	1AB	CTX-M-15	+	ND	R	R	R	R	R	R	I	R	S	R	R	ND	ND	R	2
S109EC	C2	human	2009	Oceania	Australia	Brisbane	30	1aAB	1AB	-	ND	ND	ND	ND	ND	ND	ND	ND	ND	ND	ND	ND	R	ND	R	ND	1
JJ2134	C2	human	2008	USA	USA	Minneapolis, MN	30	1aAB	1AB	ND	-	ND	S	S	S	S	R	S	S	S	S	R	S	ND	ND	S	2
S111EC	C2	human	2009	Oceania	Australia	Brisbane	30	1aAB	1AB	CTX-M-15	+	ND	ND	ND	ND	ND	ND	ND	ND	R	ND	ND	ND	ND	ND	ND	1
B36EC	C2	human	2007	Oceania	Australia	Brisbane	30	1aAB	1AB	CTX-M-15	+	R	ND	R	ND	ND	R	ND	ND	ND	ND	R	R	R	R	ND	1
S134EC	C2	human	2005	Canada	Canada	Calgary	30	1aAB	1AB	CTX-M-15	+	ND	ND	ND	ND	ND	ND	ND	ND	R	S	ND	R	ND	R	S	1
JJ2547	C2	human	2009	USA	USA	Philadelphia, PA	30	1aAB	1AB	CTX-M-15	+	ND	I	R	S	S	R	S	S	S	S	R	R	ND	ND	S	2
S101EC	C2	human	2009	Oceania	Australia	Canberra	30	1aAB	1AB	CTX-M-15	+	ND	ND	ND	ND	ND	ND	ND	ND	ND	ND	ND	R	ND	R	ND	1
S127EC	C2	human	2002	Canada	Canada	Calgary	30	1aAB	1AB	CTX-M-15	+	ND	ND	ND	ND	ND	ND	ND	ND	S	S	ND	R	ND	S	S	1
HVM834	C2	human	2010	Europe	Spain	Seville	30	1aAB	1AB	CTX-M-15	+	R	R	ND	ND	ND	ND	ND	ND	ND	ND	ND	R	ND	R	ND	1
HVM1619	C2	human	2010	Europe	Spain	Seville	30	1aAB	1AB	CTX-M-15	+	R	ND	ND	ND	ND	ND	ND	ND	R	ND	ND	R	ND	R	ND	1
HVM1997	C2	human	2010	Europe	Spain	Seville	30	1aAB	1AB	CTX-M-15	+	R	ND	ND	ND	ND	ND	ND	ND	ND	ND	ND	R	ND	R	ND	1
S12EC	C2	human	2009	Europe	UK	Manchester	30	1aAB	1AB	CTX-M-15	+	R	ND	R	ND	ND	R	ND	ND	ND	ND	R	ND	R	R	ND	1
S10EC	C2	human	2009	Europe	UK	Manchester	30	1aAB	1AB	CTX-M-15	+	R	ND	R	ND	ND	R	ND	ND	ND	ND	R	ND	R	R	ND	1
EC958	C2	human	2004	Europe	UK		30	1aAB	1AB	CTX-M-15	+	ND	ND	R	ND	R	R	ND	ND	S	ND	R	ND	ND	ND	ND
S47EC	C2	human	2004	Europe	UK	Preston	30	1aAB	1AB	CTX-M-15	+	R	ND	R	ND	R	R	ND	R	ND	ND	R	ND	R	ND	ND	1
S30EC	C2	human	2007	Europe	UK	Preston	30	1aAB	1AB	-	+	R	ND	R	ND	ND	R	ND	R	ND	ND	R	ND	R	ND	ND	1
S39EC	C2	human	2004	Europe	UK	Preston	30	1aAB	1AB	CTX-M-15	+	R	ND	R	ND	R	R	ND	R	ND	ND	R	ND	R	ND	ND	1
S53EC	C2	human	2004	Europe	UK	Preston	30	1aAB	1AB	-	+	R	ND	R	ND	R	R	ND	R	ND	ND	R	ND	R	ND	ND	1
S43EC	C2	human	2004	Europe	UK	Preston	30	1aAB	1AB	-	+	R	ND	R	ND	R	R	ND	R	ND	ND	R	ND	R	ND	ND	1
CD301	NA	turkey	2001	North America	USA	Virginia	22	5	1	ND	-	ND	S	R	S	S	S	S	S	S	S	S	S	ND	ND	S	2
CD436	NA	human	1997	North America	USA	North Dakota	22	2	1	ND	-	ND	S	S	S	S	S	S	S	S	S	S	S	ND	ND	S	2
JJ1901	NA	human	2004	North America	USA	Galveston, TX	22	1	1	ND	-	ND	S	S	S	S	S	S	S	S	S	S	S	ND	ND	S	2
JJ1996	NA	human	2007	North America	USA	Seattle, WA	22	1	1	ND	-	ND	S	I	S	S	S	S	S	S	S	S	S	ND	ND	S	2
JJ2007	NA	canine/feline	2006	North America	USA	Seattle, WA	30	1aAB	1AB	ND	+	ND	S	R	S	S	R	S	S	S	S	R	S	ND	ND	S	2
JJ2041	NA	human	2007	North America	USA	Evanston, IL	30	1aAB	1AB	ND	+	ND	S	R	S	S	R	S	I	R	S	R	R	ND	ND	S	2
JJ2050	NA	human	2008	North America	USA	Evanston, IL	30	1aAB	1AB	ND	+	ND	S	R	S	R	R	S	S	S	S	R	R	ND	ND	S	2
JJ2243	NA	human	2007	North America	USA	Milwaukee, WI	30	1aAB	1AB	ND	+	ND	S	R	S	S	R	S	S	S	S	R	R	ND	ND	S	2
JJ2441	NA	human	2008	North America	USA	New York	30	1aAB	1AB	CTX-M-15	+	ND	S	R	R	R	R	R	S	S	S	R	S	ND	ND	S	2
JJ2555	NA	human	2007	North America	USA	Houston, TX	30	1aAB	1AB	CTX-M-15	+	ND	S	R	S	S	R	S	S	S	S	R	R	ND	ND	S	2
MH17102	NA	human	2002	North America	Canada	Calgary, CAN	30	1aAB	1AB	CTX-M-15	+	ND	S	R	S	S	R	S	S	S	S	R	R	ND	ND	S	2
QU300	NA	human	2008	Oceania	Australia	Queensland	22	1	1	ND	-	ND	S	R	S	S	S	S	I	R	S	S	S	ND	ND	S	2
QUC02	NA	canine	2008	Oceania	Australia	Queensland	30	1aAB	1AB	CTX-M-15	+	ND	S	R	R	R	R	R	S	S	S	R	S	ND	ND	S	2
ZH193	NA	human	2004	North America	Canada	Moncton, NB	30	1aAB	1AB	ND	-	ND	S	R	S	S	R	S	S	R	S	R	R	ND	ND	S	2

## Sheet: Table S2
Supplementary Table 2: Recombination regions identified based on EC958 reference genome
strain	feature	rec_segment	seg_start	seg_end	gene_start	gene_end	strand	EC958_ROI	gene	locus_tag	product
EC958	CDS	rec001	1	8425	337	2799	+		thrA	EC958 0135	aspartokinase I
EC958	CDS	rec001	1	8425	2801	3733	+		thrB	EC958 0136	homoserine kinase
EC958	CDS	rec001	1	8425	3734	5020	+		thrC	EC958 0137	threonine synthase
EC958	CDS	rec001	1	8425	5234	5530	+		yaaX	EC958 0138	hypothetical protein
EC958	CDS	rec001	1	8425	5570	6346	-		yaaA	EC958 0139	protein YaaA
EC958	CDS	rec001	1	8425	6416	7846	-		yaaJ	EC958 0140	putative transporter YaaJ
EC958	CDS	rec001	1	8425	8062	9078	+		talB	EC958 0141	transaldolase B
EC958	CDS	rec002	11127	11339	10530	11243	-		yaaW	EC958 0144	putative oxidoreductase
EC958	CDS	rec002	11127	11339	11269	11673	-		yaaI	EC958 0145	hypothetical protein
EC958	CDS	rec003	132507	132557	130775	132556	+		EC958 0252	EC958 0252	uropathogenic specific protein
EC958	CDS	rec005	133384	133622	133251	133541	+		EC958 5151	EC958 5151	Microcin-E7 immunity protein
EC958	CDS	rec006	134863	134924	134648	134938	+		EC958 5152	EC958 5152	Microcin-E7 immunity protein
EC958	CDS	rec007	147204	162585	144557	147307	+		acnB	EC958 0260	aconitate hydratase 2
EC958	CDS	rec007	147204	162585	147434	147844	+		yacL	EC958 0261	hypothetical protein
EC958	CDS	rec007	147204	162585	147882	148676	-		speD	EC958 0262	S-adenosylmethionine decarboxylase proenzyme
EC958	CDS	rec007	147204	162585	148692	149558	-		speE	EC958 0263	spermidine synthase
EC958	CDS	rec007	147204	162585	149664	150182	-		yacC	EC958 0264	hypothetical protein
EC958	CDS	rec007	147204	162585	150138	151727	+		cueO	EC958 0265	blue copper oxidase CueO
EC958	CDS	rec007	147204	162585	151774	154182	-		EC958 0266	EC958 0266	glucose dehydrogenase
EC958	CDS	rec007	147204	162585	154331	154906	+		EC958 0267	EC958 0267	hypoxanthine phosphoribosyltransferase
EC958	CDS	rec007	147204	162585	154947	155609	-		yadF	EC958 0268	hypothetical protein
EC958	CDS	rec007	147204	162585	155718	156644	+		yadG	EC958 0269	hypothetical protein
EC958	CDS	rec007	147204	162585	156641	157411	+		yadH	EC958 0270	hypothetical protein
EC958	CDS	rec007	147204	162585	157516	157956	+		yadI	EC958 0271	putative PTS system IIA component YadI
EC958	CDS	rec007	147204	162585	158020	159249	+		yadE	EC958 0272	hypothetical protein
EC958	CDS	rec007	147204	162585	159253	159633	-		panD	EC958 0273	aspartate 1-decarboxylase
EC958	CDS	rec007	147204	162585	159907	160827	+		yadD	EC958 0274	hypothetical protein
EC958	CDS	rec007	147204	162585	160896	161093	+		EC958 0275	EC958 0275	hypothetical protein
EC958	CDS	rec007	147204	162585	161175	162026	-		panC	EC958 0276	Pantoate-beta-alanine ligase
EC958	CDS	rec007	147204	162585	162038	162832	-		panB	EC958 0277	3-methyl-2-oxobutanoate hydroxymethyltransferase
EC958	CDS	rec008	166555	169456	166079	168679	-		htrE	EC958 0282	Yad-type outer membrane usher protein
EC958	CDS	rec008	166555	169456	168714	169454	-		ecpD	EC958 0283	Yad-type fimbriae periplasmic chaperone protein
EC958	CDS	rec009	234981	236254	234616	236229	+		EC958 5156	EC958 5156	transposase
EC958	CDS	rec010	238580	238735	238610	239317	-		yaeB	EC958 0342	hypothetical protein
EC958	CDS	rec012	267097	267120	265398	267491	-	FLAG-2	lfhA	EC958 0368	lateral flagellar export/assembly protein (FlhA-like)
EC958	CDS	rec014	327924	328284	327753	328088	-	GI-thrW	EC958 0430	EC958 0430	putative phage integrase
EC958	CDS	rec015	360574	376782	359990	360658	-		ykgH	EC958 0458	hypothetical protein
EC958	CDS	rec015	360574	376782	360842	363166	-		upaB	EC958 0459	autotransporter protein UpaB
EC958	CDS	rec015	360574	376782	363175	363936	-		hyxA	EC958 0460	hypothetical protein
EC958	CDS	rec015	360574	376782	363953	364093	-		EC958 4850	EC958 4850	hypothetical protein
EC958	CDS	rec015	360574	376782	364090	364794	-		hyxR	EC958 0461	regulator of reactive nitrogen intermediate response pathways
EC958	CDS	rec015	360574	376782	365214	365816	-		fimX	EC958 0462	type 1 fimbriae and HyxR switch regulatory protein FimX
EC958	CDS	rec015	360574	376782	366593	366820	+		EC958 4851	EC958 4851	hypothetical protein
EC958	CDS	rec015	360574	376782	366862	368577	-		betA	EC958 0463	choline dehydrogenase
EC958	CDS	rec015	360574	376782	368546	370021	-		betB	EC958 0464	betaine aldehyde dehydrogenase
EC958	CDS	rec015	360574	376782	370032	370637	-		betI	EC958 0465	regulatory protein BetI
EC958	CDS	rec015	360574	376782	370748	372781	+		betT	EC958 0466	high-affinity choline transport protein
EC958	CDS	rec015	360574	376782	373653	374747	+		yahA	EC958 0467	hypothetical protein
EC958	CDS	rec015	360574	376782	374789	375721	-		yahB	EC958 0468	hypothetical transcriptional regulator YahB
EC958	CDS	rec015	360574	376782	375813	376310	-		yahC	EC958 0469	hypothetical protein
EC958	CDS	rec015	360574	376782	376568	377173	+		yahD	EC958 0470	putative transcription factor
EC958	CDS	rec016	378867	378896	378066	379613	+		yahF	EC958 0472	hypothetical protein
EC958	CDS	rec017	379794	380056	379613	381031	+		yahG	EC958 0473	hypothetical protein
EC958	CDS	rec018	381392	398590	381184	382134	+		yahI	EC958 0474	carbamate kinase-like protein YahI
EC958	CDS	rec018	381392	398590	382144	383526	+		yahJ	EC958 0475	hypothetical protein
EC958	CDS	rec018	381392	398590	383903	384952	+		yahK	EC958 0476	hypothetical zinc-type alcohol dehydrogenase-like protein YahK
EC958	CDS	rec018	381392	398590	385836	386507	-		yahN	EC958 0477	putative cytochrome subunit of dehydrogenase
EC958	CDS	rec018	381392	398590	386654	386929	+		yahO	EC958 0478	hypothetical protein
EC958	CDS	rec018	381392	398590	387030	388628	-		EC958 0479	EC958 0479	propionate catabolism operon regulatory protein
EC958	CDS	rec018	381392	398590	388855	389745	+		prpB	EC958 0480	PrpB protein
EC958	CDS	rec018	381392	398590	389905	391074	+		prpC	EC958 0481	putative citrate synthase
EC958	CDS	rec018	381392	398590	391108	392559	+		prpD	EC958 0482	2-methylcitrate dehydratase
EC958	CDS	rec018	381392	398590	392599	394485	+		prpE	EC958 0483	putative propionyl-CoA synthetase
EC958	CDS	rec018	381392	398590	394810	396069	+		codB	EC958 0484	cytosine permease
EC958	CDS	rec018	381392	398590	396044	397342	+		codA	EC958 0485	cytosine deaminase
EC958	CDS	rec018	381392	398590	397463	398125	-		lacA	EC958 0486	galactoside O-acetyltransferase
EC958	CDS	rec018	381392	398590	398140	399393	-		lacY	EC958 0487	lactose permease
EC958	CDS	rec019	402737	402809	402642	403733	-		lacI	EC958 0489	lac operon repressor
EC958	CDS	rec020	417302	417336	416874	417641	+		tauB	EC958 0505	taurine transport ATP-binding protein TauB
EC958	CDS	rec021	432976	433044	432683	433021	+		psiF	EC958 0521	phosphate starvation-induced protein
EC958	CDS	rec022	556394	556716	556260	556919	+		EC958 4853	EC958 4853	hypothetical protein
EC958	CDS	rec023	557241	557309	556926	557594	+		EC958 0640	EC958 0640	hypothetical protein
EC958	CDS	rec024	557463	558296	556926	557594	+		EC958 0640	EC958 0640	hypothetical protein
EC958	CDS	rec024	557463	558296	557601	558269	+		EC958 0641	EC958 0641	hypothetical protein
EC958	CDS	rec025	570828	624174	570083	571234	+		ybbZ	EC958 0652	glycerate kinase 1
EC958	CDS	rec025	570828	624174	571363	572148	-		ylbA	EC958 0653	hypothetical protein
EC958	CDS	rec025	570828	624174	572159	573412	-		ylbB	EC958 0654	allantoate amidohydrolase
EC958	CDS	rec025	570828	624174	573416	574465	-		allD	EC958 0655	ureidoglycolate dehydrogenase
EC958	CDS	rec025	570828	624174	574782	576449	+		fdrA	EC958 0656	putative transport protein FdrA
EC958	CDS	rec025	570828	624174	576459	577718	+		ylbE	EC958 0657	hypothetical protein
EC958	CDS	rec025	570828	624174	577729	578544	+		ylbF	EC958 0658	hypothetical protein
EC958	CDS	rec025	570828	624174	578541	579434	+		arcC	EC958 0659	putative carbamate kinase
EC958	CDS	rec025	570828	624174	579968	581035	-		purK	EC958 0660	phosphoribosylaminoimidazole carboxylase ATPase subunit
EC958	CDS	rec025	570828	624174	581032	581568	-		purE	EC958 0661	phosphoribosylaminoimidazole carboxylase catalytic subunit
EC958	CDS	rec025	570828	624174	581637	581966	-		EC958 0662	EC958 0662	hypothetical protein
EC958	CDS	rec025	570828	624174	582077	582799	-		ybbF	EC958 0663	UDP-2,3-diacylglucosamine hydrolase
EC958	CDS	rec025	570828	624174	582802	583296	-		ppiB	EC958 0664	peptidyl-prolyl cis-trans isomerase B (rotamase B)
EC958	CDS	rec025	570828	624174	583470	584855	+		cysS	EC958 0665	cysteinyl-tRNA synthetase (Cysteine--tRNAligase)
EC958	CDS	rec025	570828	624174	584891	585412	-		ybcI	EC958 0666	hypothetical protein
EC958	CDS	rec025	570828	624174	585520	585753	-		ybcJ	EC958 0667	hypothetical protein
EC958	CDS	rec025	570828	624174	585734	586600	-		folD	EC958 0668	bifunctional protein FolD
EC958	CDS	rec025	570828	624174	586653	586805	-		EC958 0669	EC958 0669	hypothetical protein
EC958	CDS	rec025	570828	624174	587283	587582	-		EC958 0670	EC958 0670	prophage DLP12 integrase
EC958	CDS	rec025	570828	624174	587589	587945	+		tfaQ	EC958 0671	phage tail fiber assembly protein
EC958	CDS	rec025	570828	624174	588000	588668	-		EC958 0672	EC958 0672	hypothetical protein
EC958	CDS	rec025	570828	624174	588900	589853	-		ompT	EC958 0673	outer membrane protein 3b (a), protease VII
EC958	CDS	rec025	570828	624174	590501	591391	-		ybcH	EC958 0674	hypothetical protein
EC958	CDS	rec025	570828	624174	591392	594385	-		nfrA	EC958 0675	bacteriophage N4 adsorption protein A
EC958	CDS	rec025	570828	624174	594351	596588	-		nfrB	EC958 0676	bacteriophage N4 receptor, outer membrane protein
EC958	CDS	rec025	570828	624174	596738	598180	-		cusS	EC958 0677	sensor kinase CusS
EC958	CDS	rec025	570828	624174	598170	598853	-		ylcA	EC958 0678	putative 2-component transcriptional regulator
EC958	CDS	rec025	570828	624174	599010	600392	+		cusC	EC958 0679	probable outer membrane lipoprotein CusC
EC958	CDS	rec025	570828	624174	600416	600748	+		ylcC	EC958 0680	hypothetical protein
EC958	CDS	rec025	570828	624174	600764	601987	+		EC958 0681	EC958 0681	putative resistance protein
EC958	CDS	rec025	570828	624174	601999	605142	+		cusA	EC958 0682	putative cation efflux system protein CusA
EC958	CDS	rec025	570828	624174	605208	606626	+		pheP	EC958 0683	phenylalanine-specific permease
EC958	CDS	rec025	570828	624174	606784	608031	-		ybdG	EC958 0684	hypothetical protein
EC958	CDS	rec025	570828	624174	608139	608792	-		nfnB	EC958 0685	oxygen-insensitive NAD(P)H nitroreductase
EC958	CDS	rec025	570828	624174	608871	609254	-		ybdF	EC958 0686	hypothetical protein
EC958	CDS	rec025	570828	624174	609319	609567	-		ybdJ	EC958 0687	hypothetical protein
EC958	CDS	rec025	570828	624174	609633	610751	-		ybdK	EC958 0688	hypothetical protein
EC958	CDS	rec025	570828	624174	611194	611346	+	ROD1	EC958 0689	EC958 0689	toxic polypeptide, small
EC958	CDS	rec025	570828	624174	611660	611848	+	ROD1	EC958 0690	EC958 0690	toxic polypeptide, small
EC958	CDS	rec025	570828	624174	611958	612743	-	ROD1	EC958 0691	EC958 0691	putative oxidoreductase
EC958	CDS	rec025	570828	624174	612776	613573	-	ROD1	EC958 0692	EC958 0692	putative oxidoreductase
EC958	CDS	rec025	570828	624174	613627	614694	-	ROD1	EC958 0693	EC958 0693	ribose ABC transporter permease component
EC958	CDS	rec025	570828	624174	614712	616256	-	ROD1	EC958 0694	EC958 0694	ribose ABC transporter ATP-binding component
EC958	CDS	rec025	570828	624174	616258	616878	-	ROD1	EC958 0695	EC958 0695	hypothetical protein
EC958	CDS	rec025	570828	624174	616925	617860	-	ROD1	EC958 0696	EC958 0696	ribose ABC transporter substrate binding component
EC958	CDS	rec025	570828	624174	617964	619484	-	ROD1	EC958 0697	EC958 0697	Glycerol kinase
EC958	CDS	rec025	570828	624174	619835	620785	-	ROD1	EC958 0698	EC958 0698	putative transcriptional regulator
EC958	CDS	rec025	570828	624174	621148	621978	+	ROD1	EC958 0699	EC958 0699	putative transketolase N-terminal section (TK)
EC958	CDS	rec025	570828	624174	621971	622906	+	ROD1	EC958 0700	EC958 0700	Transketolase, C-terminal subunit
EC958	CDS	rec025	570828	624174	622908	623717	-	ROD1	entD	EC958 0701	4''-phosphopantetheinyl transferase
EC958	CDS	rec025	570828	624174	623742	625982	-		fepA	EC958 0702	ferrienterobactin receptor FepA
EC958	CDS	rec026	630202	640048	627645	631526	+		entF	EC958 0706	enterobactin synthetase component F
EC958	CDS	rec026	630202	640048	631773	632906	+		fepE	EC958 0707	ferric enterobactin transport protein FepE
EC958	CDS	rec026	630202	640048	632903	633718	-		fepC	EC958 0708	ferric enterobactin transport ATP-binding protein FepC
EC958	CDS	rec026	630202	640048	633715	634707	-		fepG	EC958 0709	ferric enterobactin transport system permease protein FepG
EC958	CDS	rec026	630202	640048	634704	635720	-		fepD	EC958 0710	ferric enterobactin transport system permease protein FepD
EC958	CDS	rec026	630202	640048	635819	637069	+		ybdA	EC958 0711	hypothetical membrane protein P43
EC958	CDS	rec026	630202	640048	637073	638029	-		fepB	EC958 0712	ferrienterobactin-binding periplasmic protein
EC958	CDS	rec026	630202	640048	638206	639393	+		entC	EC958 0713	isochorismate synthase
EC958	CDS	rec026	630202	640048	639403	641013	+		entE	EC958 0714	enterobactin synthetase component E
EC958	CDS	rec028	885573	897235	884673	886001	+		yliF	EC958 0946	hypothetical membrane protein YliF
EC958	CDS	rec028	885573	897235	886048	887373	-		yliG	EC958 0947	hypothetical protein
EC958	CDS	rec028	885573	897235	887553	887969	+		yliH	EC958 0948	hypothetical protein
EC958	CDS	rec028	885573	897235	888080	889195	+		yliI	EC958 0949	hypothetical protein
EC958	CDS	rec028	885573	897235	889192	889824	-		yliJ	EC958 0950	hypothetical GST-like protein YliJ
EC958	CDS	rec028	885573	897235	890044	891267	+		dacC	EC958 0951	penicillin-binding protein 6
EC958	CDS	rec028	885573	897235	891314	892072	-		deoR	EC958 0952	DeoR transcriptional repressor
EC958	CDS	rec028	885573	897235	892130	892726	-		ybjG	EC958 0953	hypothetical protein
EC958	CDS	rec028	885573	897235	892981	894243	+		EC958 0954	EC958 0954	MdfA/Cmr MFS multidrug transporter
EC958	CDS	rec028	885573	897235	894284	894562	-		ybjH	EC958 0955	hypothetical protein
EC958	CDS	rec028	885573	897235	894654	895472	-		ybjI	EC958 0956	conserved protein with a phophatase-like domain
EC958	CDS	rec028	885573	897235	895469	896740	-		ybjJ	EC958 0957	putative DEOR-type transcriptional regulator
EC958	CDS	rec028	885573	897235	896731	897297	+		ybjK	EC958 0958	putative DEOR-type transcriptional regulator
EC958	CDS	rec029	949999	958080	950154	950294	-	Phi1	EC958 4856	EC958 4856	small toxic polypeptide
EC958	CDS	rec029	949999	958080	950486	950746	-	Phi1	EC958 1006	EC958 1006	putative prophage protein
EC958	CDS	rec029	949999	958080	950787	951896	-	Phi1	EC958 1007	EC958 1007	putative bacteriophage late gene regulator
EC958	CDS	rec029	949999	958080	951943	952074	-	Phi1	EC958 1008	EC958 1008	putative prophage protein
EC958	CDS	rec029	949999	958080	952054	953238	+	Phi1	EC958 1009	EC958 1009	phage tail sheath protein
EC958	CDS	rec029	949999	958080	953238	953750	+	Phi1	EC958 1010	EC958 1010	phage tail fiber protein
EC958	CDS	rec029	949999	958080	953806	954180	+	Phi1	EC958 1011	EC958 1011	putative prophage protein
EC958	CDS	rec029	949999	958080	954108	954344	+	Phi1	EC958 1012	EC958 1012	phage tail protein
EC958	CDS	rec029	949999	958080	954331	957138	+	Phi1	EC958 1013	EC958 1013	phage tail length tape-measure protein
EC958	CDS	rec029	949999	958080	957145	957639	+	Phi1	EC958 1014	EC958 1014	phage tail protein
EC958	CDS	rec029	949999	958080	957668	958267	-	Phi1	EC958 1015	EC958 1015	phage DNA-invertase
EC958	CDS	rec030	958130	959106	957668	958267	-	Phi1	EC958 1015	EC958 1015	phage DNA-invertase
EC958	CDS	rec030	958130	959106	958336	959280	+	Phi1	EC958 4857	EC958 4857	phage tail fibre protein
EC958	CDS	rec031	959255	961011	958336	959280	+	Phi1	EC958 4857	EC958 4857	phage tail fibre protein
EC958	CDS	rec031	959255	961011	959282	959809	+	Phi1	EC958 1016	EC958 1016	phage tail fibre protein
EC958	CDS	rec031	959255	961011	959838	960371	-	Phi1	EC958 1017	EC958 1017	phage tail fibre protein
EC958	CDS	rec031	959255	961011	960374	962359	-	Phi1	EC958 1019	EC958 1019	phage tail fibre protein
EC958	CDS	rec032	961051	961098	960374	962359	-	Phi1	EC958 1019	EC958 1019	phage tail fibre protein
EC958	CDS	rec033	961102	961929	960374	962359	-	Phi1	EC958 1019	EC958 1019	phage tail fibre protein
EC958	CDS	rec034	961944	985724	960374	962359	-	Phi1	EC958 1019	EC958 1019	phage tail fibre protein
EC958	CDS	rec034	961944	985724	962362	962892	-	Phi1	EC958 1020	EC958 1020	phage baseplate assembly protein
EC958	CDS	rec034	961944	985724	962885	963781	-	Phi1	EC958 1021	EC958 1021	phage baseplate assembly protein
EC958	CDS	rec034	961944	985724	963785	964135	-	Phi1	EC958 1022	EC958 1022	putative phage protein
EC958	CDS	rec034	961944	985724	964132	964713	-	Phi1	EC958 1023	EC958 1023	phage baseplate assembly protein
EC958	CDS	rec034	961944	985724	964710	965354	-	Phi1	EC958 1024	EC958 1024	phage baseplate assembly protein
EC958	CDS	rec034	961944	985724	965338	965805	-	Phi1	EC958 1025	EC958 1025	putative prophage protein
EC958	CDS	rec034	961944	985724	965829	967706	-	Phi1	EC958 1029	EC958 1029	phage holin protein
EC958	CDS	rec034	961944	985724	967845	968240	-	Phi1	EC958 1030	EC958 1030	putative prophage protein
EC958	CDS	rec034	961944	985724	968237	968629	-	Phi1	EC958 4859	EC958 4859	putative prophage protein
EC958	CDS	rec034	961944	985724	968626	969111	-	Phi1	EC958 1031	EC958 1031	putative phage protein
EC958	CDS	rec034	961944	985724	969152	969646	-	Phi1	EC958 1032	EC958 1032	putative phage protein
EC958	CDS	rec034	961944	985724	969748	970548	-	Phi1	EC958 1033	EC958 1033	phage major capsid protein
EC958	CDS	rec034	961944	985724	970594	971646	-	Phi1	EC958 1034	EC958 1034	phage capsid scaffolding protein
EC958	CDS	rec034	961944	985724	971670	972506	-	Phi1	EC958 4860	EC958 4860	phage capsid scaffolding protein serine peptidase
EC958	CDS	rec034	961944	985724	972661	974412	+	Phi1	EC958 1036	EC958 1036	putative phage protein
EC958	CDS	rec034	961944	985724	974412	975458	+	Phi1	EC958 4861	EC958 4861	phage portal protein
EC958	CDS	rec034	961944	985724	975473	975997	-	Phi1	EC958 4862	EC958 4862	putative prophage protein
EC958	CDS	rec034	961944	985724	976136	976528	+	Phi1	EC958 1039	EC958 1039	putative prophage protein
EC958	CDS	rec034	961944	985724	976721	977218	+	Phi1	EC958 5223	EC958 5223	putative prophage protein
EC958	CDS	rec034	961944	985724	977258	978100	+	Phi1	EC958 4863	EC958 4863	putative prophage protein
EC958	CDS	rec034	961944	985724	978184	978498	-	Phi1	EC958 1040	EC958 1040	phage stability/partitioning protein
EC958	CDS	rec034	961944	985724	978503	979462	-	Phi1	EC958 1041	EC958 1041	phage replication protein
EC958	CDS	rec034	961944	985724	979539	982361	-	Phi1	EC958 1043	EC958 1043	putative prophage protein
EC958	CDS	rec034	961944	985724	982368	982733	-	Phi1	EC958 1044	EC958 1044	putative prophage protein
EC958	CDS	rec034	961944	985724	982730	983347	-	Phi1	EC958 1045	EC958 1045	putative prophage protein
EC958	CDS	rec034	961944	985724	983359	983658	-	Phi1	EC958 4864	EC958 4864	putative prophage protein
EC958	CDS	rec034	961944	985724	983655	983921	-	Phi1	EC958 1047	EC958 1047	hypothetical protein
EC958	CDS	rec034	961944	985724	983918	984121	-	Phi1	EC958 1048	EC958 1048	hypothetical protein
EC958	CDS	rec034	961944	985724	984145	984555	-	Phi1	EC958 1049	EC958 1049	hypothetical protein
EC958	CDS	rec034	961944	985724	984649	984762	-	Phi1	EC958 4865	EC958 4865	hypothetical protein
EC958	CDS	rec034	961944	985724	984759	985001	-	Phi1	EC958 4866	EC958 4866	hypothetical protein
EC958	CDS	rec034	961944	985724	985013	985291	-	Phi1	EC958 4867	EC958 4867	hypothetical protein
EC958	CDS	rec034	961944	985724	985302	985652	-	Phi1	EC958 4868	EC958 4868	hypothetical protein
EC958	CDS	rec035	986991	987352	987041	987382	+	Phi1	EC958 4871	EC958 4871	transcriptional regulator, y4mF family
EC958	CDS	rec036	1005113	1005483	1004913	1005485	-	Phi2	EC958 1066	EC958 1066	phage DNA invertase
EC958	CDS	rec037	1005567	1041892	1005554	1005985	+	Phi2	EC958 5161	EC958 5161	phage tail fibre protein
EC958	CDS	rec037	1005567	1041892	1006014	1006457	+	Phi2	EC958 1067	EC958 1067	phage tail fibre protein
EC958	CDS	rec037	1005567	1041892	1006464	1007078	-	Phi2	EC958 1068	EC958 1068	phage tail fibre protein
EC958	CDS	rec037	1005567	1041892	1007078	1008409	-	Phi2	EC958 1069	EC958 1069	phage tail fibre protein
EC958	CDS	rec037	1005567	1041892	1008412	1008990	-	Phi2	EC958 1070	EC958 1070	putative phage tail fiber protein
EC958	CDS	rec037	1005567	1041892	1008983	1010086	-	Phi2	EC958 1071	EC958 1071	putative bacteriophage baseplate assembly protein
EC958	CDS	rec037	1005567	1041892	1010077	1010424	-	Phi2	EC958 1072	EC958 1072	phage baseplate protein
EC958	CDS	rec037	1005567	1041892	1010479	1011075	-	Phi2	EC958 1073	EC958 1073	putative phage baseplate component
EC958	CDS	rec037	1005567	1041892	1011072	1012226	-	Phi2	EC958 1074	EC958 1074	putative control protein for phage late genes expression
EC958	CDS	rec037	1005567	1041892	1012214	1012426	-	Phi2	EC958 1075	EC958 1075	putative phage tail protein
EC958	CDS	rec037	1005567	1041892	1012426	1013310	-	Phi2	EC958 1076	EC958 1076	putative phage protein
EC958	CDS	rec037	1005567	1041892	1013310	1016261	-	Phi2	EC958 1077	EC958 1077	putative phage minor tail protein
EC958	CDS	rec037	1005567	1041892	1016419	1016754	-	Phi2	EC958 1078	EC958 1078	hypothetical protein
EC958	CDS	rec037	1005567	1041892	1016852	1017133	-	Phi2	EC958 1079	EC958 1079	hypothetical protein
EC958	CDS	rec037	1005567	1041892	1017136	1017657	-	Phi2	EC958 1080	EC958 1080	putative phage tail core protein
EC958	CDS	rec037	1005567	1041892	1017657	1019084	-	Phi2	EC958 1081	EC958 1081	putative phage tail sheath protein
EC958	CDS	rec037	1005567	1041892	1019074	1019325	-	Phi2	EC958 1082	EC958 1082	hypothetical protein
EC958	CDS	rec037	1005567	1041892	1019325	1019789	-	Phi2	EC958 1083	EC958 1083	hypothetical protein
EC958	CDS	rec037	1005567	1041892	1019789	1020235	-	Phi2	EC958 1084	EC958 1084	hypothetical protein
EC958	CDS	rec037	1005567	1041892	1020237	1020575	-	Phi2	EC958 1085	EC958 1085	hypothetical protein, putative phage-related exported protein
EC958	CDS	rec037	1005567	1041892	1020585	1021538	-	Phi2	EC958 1086	EC958 1086	hypothetical protein
EC958	CDS	rec037	1005567	1041892	1021553	1022668	-	Phi2	EC958 1087	EC958 1087	hypothetical protein
EC958	CDS	rec037	1005567	1041892	1022883	1023341	-	Phi2	EC958 1088	EC958 1088	putative phage virion morphogenesis protein
EC958	CDS	rec037	1005567	1041892	1023344	1024165	-	Phi2	EC958 1089	EC958 1089	putative head morphogenesis protein
EC958	CDS	rec037	1005567	1041892	1024146	1025642	-	Phi2	EC958 1090	EC958 1090	hypothetical protein
EC958	CDS	rec037	1005567	1041892	1025642	1027237	-	Phi2	EC958 1091	EC958 1091	putative phage-related protein
EC958	CDS	rec037	1005567	1041892	1027234	1027779	-	Phi2	EC958 1092	EC958 1092	hypothetical protein
EC958	CDS	rec037	1005567	1041892	1027779	1028090	-	Phi2	EC958 1093	EC958 1093	hypothetical protein
EC958	CDS	rec037	1005567	1041892	1028090	1028416	-	Phi2	EC958 1094	EC958 1094	putative membrane protein from phage origin
EC958	CDS	rec037	1005567	1041892	1028413	1029063	-	Phi2	EC958 1095	EC958 1095	putative phage-related lipoprotein
EC958	CDS	rec037	1005567	1041892	1029047	1029754	-	Phi2	EC958 1096	EC958 1096	putative phage-related lytic murein transglycosylase
EC958	CDS	rec037	1005567	1041892	1029790	1030140	-	Phi2	EC958 1097	EC958 1097	putative phage-related membrane protein
EC958	CDS	rec037	1005567	1041892	1030271	1030999	+	Phi2	EC958 1098	EC958 1098	hypothetical protein
EC958	CDS	rec037	1005567	1041892	1030975	1031376	-	Phi2	EC958 1099	EC958 1099	hypothetical protein
EC958	CDS	rec037	1005567	1041892	1031378	1031596	+	Phi2	EC958 1100	EC958 1100	hypothetical protein
EC958	CDS	rec037	1005567	1041892	1031787	1032551	+	Phi2	EC958 1101	EC958 1101	DNA adenine methylase
EC958	CDS	rec037	1005567	1041892	1032668	1033024	-	Phi2	EC958 1102	EC958 1102	helix-turn-helix protein
EC958	CDS	rec037	1005567	1041892	1033118	1033306	+	Phi2	EC958 1103	EC958 1103	putative phage-related DNA-binding protein
EC958	CDS	rec037	1005567	1041892	1033359	1033667	+	Phi2	EC958 1104	EC958 1104	putative phage-related DNA-binding protein
EC958	CDS	rec037	1005567	1041892	1033678	1034598	+	Phi2	EC958 1105	EC958 1105	hypothetical protein
EC958	CDS	rec037	1005567	1041892	1034598	1034915	+	Phi2	EC958 1106	EC958 1106	hypothetical protein
EC958	CDS	rec037	1005567	1041892	1034931	1036700	+	Phi2	EC958 1107	EC958 1107	putative integrase
EC958	CDS	rec037	1005567	1041892	1036711	1037877	+	Phi2	EC958 1108	EC958 1108	hypothetical protein
EC958	CDS	rec037	1005567	1041892	1037880	1038149	+	Phi2	EC958 1109	EC958 1109	hypothetical protein
EC958	CDS	rec037	1005567	1041892	1038177	1038707	+	Phi2	EC958 1110	EC958 1110	host-nuclease inhibitor protein
EC958	CDS	rec037	1005567	1041892	1038805	1038999	+	Phi2	EC958 1111	EC958 1111	hypothetical protein
EC958	CDS	rec037	1005567	1041892	1038996	1039268	+	Phi2	EC958 1112	EC958 1112	hypothetical protein
EC958	CDS	rec037	1005567	1041892	1039278	1039574	+	Phi2	EC958 1113	EC958 1113	hypothetical protein
EC958	CDS	rec037	1005567	1041892	1039589	1039804	+	Phi2	EC958 1114	EC958 1114	hypothetical protein
EC958	CDS	rec037	1005567	1041892	1039801	1040484	+	Phi2	EC958 1115	EC958 1115	hypothetical protein
EC958	CDS	rec037	1005567	1041892	1040481	1040711	+	Phi2	EC958 1116	EC958 1116	hypothetical protein
EC958	CDS	rec037	1005567	1041892	1040701	1040907	+	Phi2	EC958 4872	EC958 4872	hypothetical protein
EC958	CDS	rec037	1005567	1041892	1040909	1041358	+	Phi2	EC958 1117	EC958 1117	hypothetical protein
EC958	CDS	rec037	1005567	1041892	1041330	1041719	+	Phi2	EC958 1118	EC958 1118	putative DNA-binding protein from phage origin
EC958	CDS	rec038	1102350	1122400	1102155	1102649	+		EC958 1170	EC958 1170	hypothetical protein
EC958	CDS	rec038	1102350	1122400	1102694	1103062	-		yccV	EC958 1171	hypothetical protein
EC958	CDS	rec038	1102350	1122400	1103069	1104259	-		yccW	EC958 1172	hypothetical protein
EC958	CDS	rec038	1102350	1122400	1104234	1104632	+		EC958 1173	EC958 1173	putative acylphosphatase
EC958	CDS	rec038	1102350	1122400	1104629	1104958	-		yccK	EC958 1174	hypothetical protein
EC958	CDS	rec038	1102350	1122400	1105050	1105709	-		yccA	EC958 1175	putative carrier/transport protein
EC958	CDS	rec038	1102350	1122400	1106406	1107551	+		hyaA	EC958 1177	hydrogenase-1 small chain
EC958	CDS	rec038	1102350	1122400	1107548	1109341	+		hyaB	EC958 1178	hydrogenase-1 large subunit
EC958	CDS	rec038	1102350	1122400	1109360	1110067	+		hyaC	EC958 1179	probable Ni/Fe-hydrogenase 1 B-type cytochrome subunit
EC958	CDS	rec038	1102350	1122400	1110064	1110651	+		hyaD	EC958 1180	hydrogenase 1 maturation protease
EC958	CDS	rec038	1102350	1122400	1110648	1111046	+		hyaE	EC958 1181	hydrogenase-1 operon protein HyaE
EC958	CDS	rec038	1102350	1122400	1111043	1111900	+		hyaF	EC958 1182	hydrogenase-1 operon protein HyaF
EC958	CDS	rec038	1102350	1122400	1112034	1113578	+		appC	EC958 1183	probable third cytochrome oxidase subunit I
EC958	CDS	rec038	1102350	1122400	1113590	1114726	+		appB	EC958 1184	putative third cytochrome oxidase subunit II
EC958	CDS	rec038	1102350	1122400	1114739	1114831	+		yccB	EC958 4873	hypothetical protein
EC958	CDS	rec038	1102350	1122400	1114911	1116221	+		appA	EC958 1185	periplasmic AppA protein
EC958	CDS	rec038	1102350	1122400	1116209	1116421	-		cspH	EC958 1186	cold shock-like protein H
EC958	CDS	rec038	1102350	1122400	1116707	1116919	+		cspG	EC958 1187	cold shock-like protein G
EC958	CDS	rec038	1102350	1122400	1117060	1117323	+		EC958 1188	EC958 1188	Sfa protein
EC958	CDS	rec038	1102350	1122400	1117313	1117486	+		gnsB	EC958 1189	protein that affects unsaturated fatty acid abundance
EC958	CDS	rec038	1102350	1122400	1117535	1118608	-		yccM	EC958 1190	putative electron transport protein YccM
EC958	CDS	rec038	1102350	1122400	1118691	1121423	-		torS	EC958 1191	sensor protein TorS
EC958	CDS	rec038	1102350	1122400	1121506	1122534	+		torT	EC958 1192	periplasmic protein TorT
EC958	CDS	rec039	1129696	1130169	1129658	1130899	+		EC958 1199	EC958 1199	periplasmic glucose-1-phosphatase
EC958	CDS	rec040	1256597	1304505	1255502	1256752	+		icdA	EC958 1333	NADP Isocitrate dehydrogenase
EC958	CDS	rec040	1256597	1304505	1256866	1258008	-	Phi3	EC958 1334	EC958 1334	prophage lambda integrase
EC958	CDS	rec040	1256597	1304505	1257998	1258234	-	Phi3	EC958 4876	EC958 4876	hypothetical protein
EC958	CDS	rec040	1256597	1304505	1258374	1258613	-	Phi3	EC958 1335	EC958 1335	hypothetical protein
EC958	CDS	rec040	1256597	1304505	1258597	1258923	-	Phi3	EC958 1336	EC958 1336	hypothetical protein
EC958	CDS	rec040	1256597	1304505	1258923	1259144	-	Phi3	EC958 1337	EC958 1337	putative C4-type zinc finger protein
EC958	CDS	rec040	1256597	1304505	1259243	1259458	-	Phi3	EC958 1338	EC958 1338	hypothetical protein
EC958	CDS	rec040	1256597	1304505	1259535	1259726	-	Phi3	EC958 1339	EC958 1339	hypothetical protein
EC958	CDS	rec040	1256597	1304505	1259699	1259881	-	Phi3	EC958 4877	EC958 4877	hypothetical protein
EC958	CDS	rec040	1256597	1304505	1259878	1260558	-	Phi3	EC958 1340	EC958 1340	putative exonuclease
EC958	CDS	rec040	1256597	1304505	1260555	1261340	-	Phi3	EC958 1341	EC958 1341	putative phage recombination protein Bet
EC958	CDS	rec040	1256597	1304505	1261346	1261642	-	Phi3	gamW	EC958 1342	putative host-nuclease inhibitor protein Gam
EC958	CDS	rec040	1256597	1304505	1261718	1261924	-	Phi3	EC958 1343	EC958 1343	prophage Kil protein
EC958	CDS	rec040	1256597	1304505	1262520	1263275	-	Phi3	EC958 1344	EC958 1344	Regulatory protein CI from bacteriophage origin
EC958	CDS	rec040	1256597	1304505	1263314	1263544	+	Phi3	EC958 1345	EC958 1345	Cro
EC958	CDS	rec040	1256597	1304505	1263614	1264153	+	Phi3	EC958 1346	EC958 1346	Regulatory protein CII (modular protein) frombacteriophage origin; putative coiled-coil
EC958	CDS	rec040	1256597	1304505	1264273	1265169	+	Phi3	EC958 1347	EC958 1347	phage replication protein O
EC958	CDS	rec040	1256597	1304505	1265166	1265867	+	Phi3	EC958 1348	EC958 1348	putative replication protein P of bacteriophage
EC958	CDS	rec040	1256597	1304505	1266117	1270382	+	Phi3	EC958 1349	EC958 1349	putative adhesin/invasin
EC958	CDS	rec040	1256597	1304505	1270419	1271462	-	Phi3	EC958 4878	EC958 4878	Lipase 2
EC958	CDS	rec040	1256597	1304505	1271910	1272365	+	Phi3	EC958 4879	EC958 4879	hypothetical protein
EC958	CDS	rec040	1256597	1304505	1272365	1272535	+	Phi3	ninE2	EC958 4880	prophage protein NinE
EC958	CDS	rec040	1256597	1304505	1272528	1272818	+	Phi3	ybcO	EC958 4881	Uncharacterized protein YbcO
EC958	CDS	rec040	1256597	1304505	1272815	1273177	+	Phi3	rusA	EC958 4882	Crossover junction endodeoxyribonuclease rusA
EC958	CDS	rec040	1256597	1304505	1273177	1273314	+	Phi3	EC958 4883	EC958 4883	hypothetical protein
EC958	CDS	rec040	1256597	1304505	1273311	1274000	+	Phi3	EC958 4884	EC958 4884	phage antitermination protein Q
EC958	CDS	rec040	1256597	1304505	1274322	1274627	+	Phi3	EC958 4885	EC958 4885	hypothetical protein
EC958	CDS	rec040	1256597	1304505	1274614	1275090	+	Phi3	EC958 4886	EC958 4886	phage lysozyme
EC958	CDS	rec040	1256597	1304505	1275087	1275548	+	Phi3	EC958 4887	EC958 4887	phage lysis protein
EC958	CDS	rec040	1256597	1304505	1275580	1275921	-	Phi3	EC958 4888	EC958 4888	Bor protein
EC958	CDS	rec040	1256597	1304505	1276300	1276680	+	Phi3	EC958 1362	EC958 1362	hypothetical protein
EC958	CDS	rec040	1256597	1304505	1276803	1277156	-	Phi3	EC958 4889	EC958 4889	hypothetical protein
EC958	CDS	rec040	1256597	1304505	1277299	1277493	+	Phi3	EC958 1363	EC958 1363	DNA packaging protein
EC958	CDS	rec040	1256597	1304505	1277633	1278178	+	Phi3	nohA2	EC958 4890	phage DNA packaging protein Nu1
EC958	CDS	rec040	1256597	1304505	1278153	1280078	+	Phi3	EC958 1365	EC958 1365	Head-to-tail joining protein W (gpW) from bacteriophage origin
EC958	CDS	rec040	1256597	1304505	1280075	1280281	+	Phi3	EC958 4891	EC958 4891	gpW
EC958	CDS	rec040	1256597	1304505	1280278	1281879	+	Phi3	EC958 1366	EC958 1366	portal protein B (Minor capsid protein B)
EC958	CDS	rec040	1256597	1304505	1281860	1283179	+	Phi3	EC958 1367	EC958 1367	minor capsid protein
EC958	CDS	rec040	1256597	1304505	1283183	1283521	+	Phi3	EC958 1369	EC958 1369	putative capsid protein
EC958	CDS	rec040	1256597	1304505	1283577	1284602	+	Phi3	EC958 1371	EC958 1371	DNA packaging protein from bacteriophage origin
EC958	CDS	rec040	1256597	1304505	1284605	1285042	+	Phi3	EC958 1372	EC958 1372	tail attachment protein (Minor capsid protein FII) from bacteriophage origin
EC958	CDS	rec040	1256597	1304505	1285054	1285407	+	Phi3	EC958 1373	EC958 1373	tail fiber component Z of prophage
EC958	CDS	rec040	1256597	1304505	1285419	1285997	+	Phi3	EC958 1374	EC958 1374	tail component of prophage
EC958	CDS	rec040	1256597	1304505	1285994	1286389	+	Phi3	EC958 4892	EC958 4892	phage minor tail protein U
EC958	CDS	rec040	1256597	1304505	1286397	1287137	+	Phi3	EC958 1376	EC958 1376	minor tail protein G
EC958	CDS	rec040	1256597	1304505	1287153	1287575	+	Phi3	EC958 1377	EC958 1377	phage tail assembly protein T
EC958	CDS	rec040	1256597	1304505	1287590	1287991	+	Phi3	EC958 5192	EC958 5192	tail component of prophage
EC958	CDS	rec040	1256597	1304505	1287984	1290545	+	Phi3	EC958 1378	EC958 1378	tail component of prophage
EC958	CDS	rec040	1256597	1304505	1290542	1290871	+	Phi3	EC958 1379	EC958 1379	Minor tail protein M
EC958	CDS	rec040	1256597	1304505	1290871	1291569	+	Phi3	EC958 1380	EC958 1380	tail component of prophage
EC958	CDS	rec040	1256597	1304505	1291574	1292317	+	Phi3	EC958 1381	EC958 1381	hypothetical protein
EC958	CDS	rec040	1256597	1304505	1292254	1292856	+	Phi3	EC958 1382	EC958 1382	tail component of prophage
EC958	CDS	rec040	1256597	1304505	1292917	1296399	+	Phi3	EC958 1384	EC958 1384	tail component of prophage
EC958	CDS	rec040	1256597	1304505	1296452	1298479	+	Phi3	EC958 1386	EC958 1386	hypothetical protein
EC958	CDS	rec040	1256597	1304505	1298476	1298754	+	Phi3	EC958 1387	EC958 1387	hypothetical protein
EC958	CDS	rec040	1256597	1304505	1298767	1299060	+	Phi3	EC958 4894	EC958 4894	hypothetical protein
EC958	CDS	rec040	1256597	1304505	1299152	1300009	-	Phi3	sitD	EC958 1389	SitC protein
EC958	CDS	rec040	1256597	1304505	1300006	1300863	-	Phi3	sitC	EC958 1390	SitB protein
EC958	CDS	rec040	1256597	1304505	1300860	1301684	-	Phi3	sitB	EC958 1391	manganese/iron transport system ATP-binding protein
EC958	CDS	rec040	1256597	1304505	1301687	1302601	-	Phi3	sitA	EC958 5193	putative iron transport protein periplasmic-binding protein SitA
EC958	CDS	rec040	1256597	1304505	1302880	1303164	+	Phi3	EC958 5194	EC958 5194	hypothetical protein
EC958	CDS	rec040	1256597	1304505	1303300	1304058	+	Phi3	EC958 1392	EC958 1392	hypothetical protein
EC958	CDS	rec040	1256597	1304505	1304181	1304336	+	Phi3	EC958 1393	EC958 1393	NADP Isocitrate dehydrogenase
EC958	CDS	rec041	1347370	1347386	1346567	1348495	+		EC958 1445	EC958 1445	glycerol metabolism operon regulatory protein
EC958	CDS	rec042	1355800	1357419	1355886	1356131	-	ROD2	EC958 4902	EC958 4902	hypothetical protein
EC958	CDS	rec042	1355800	1357419	1356198	1356533	-	ROD2	EC958 1449	EC958 1449	hypothetical protein
EC958	CDS	rec042	1355800	1357419	1356564	1356923	-	ROD2	EC958 4903	EC958 4903	hypothetical protein
EC958	CDS	rec042	1355800	1357419	1356938	1357465	-	ROD2	EC958 1450	EC958 1450	hypothetical protein
EC958	CDS	rec043	1371540	1371561	1371449	1371700	+	ROD2	EC958 1466	EC958 1466	insertion sequence ATP-binding protein
EC958	CDS	rec044	1417491	1418583	1417638	1418537	-		EC958 1513	EC958 1513	transposase InsG for insertion sequence element IS4
EC958	CDS	rec045	1435845	1440814	1435955	1436671	+		ompW	EC958 1531	outer membrane protein W
EC958	CDS	rec045	1435845	1440814	1436717	1437847	-	Phi4	EC958 1532	EC958 1532	putative integrase
EC958	CDS	rec045	1435845	1440814	1438138	1440609	-	Phi4	EC958 1533	EC958 1533	putative exonuclease from phage origin
EC958	CDS	rec045	1435845	1440814	1440702	1440902	-	Phi4	EC958 4909	EC958 4909	hypothetical protein
EC958	CDS	rec046	1440882	1440914	1440702	1440902	-	Phi4	EC958 4909	EC958 4909	hypothetical protein
EC958	CDS	rec046	1440882	1440914	1440890	1441078	-	Phi4	EC958 4910	EC958 4910	DicB protein
EC958	CDS	rec047	1440937	1444043	1440890	1441078	-	Phi4	EC958 4910	EC958 4910	DicB protein
EC958	CDS	rec047	1440937	1444043	1441644	1441862	-	Phi4	EC958 4911	EC958 4911	hypothetical protein
EC958	CDS	rec047	1440937	1444043	1441892	1442020	-	Phi4	EC958 4912	EC958 4912	hypothetical protein
EC958	CDS	rec047	1440937	1444043	1442022	1442258	-	Phi4	EC958 4913	EC958 4913	hypothetical protein
EC958	CDS	rec047	1440937	1444043	1442450	1443166	-	Phi4	EC958 4914	EC958 4914	putative HTH-type transcriptional regulator
EC958	CDS	rec047	1440937	1444043	1443216	1443431	+	Phi4	EC958 4915	EC958 4915	DNA-binding transcriptional regulator DicC
EC958	CDS	rec047	1440937	1444043	1443428	1443853	+	Phi4	EC958 4916	EC958 4916	hypothetical protein
EC958	CDS	rec047	1440937	1444043	1443951	1444838	+	Phi4	EC958 4917	EC958 4917	hypothetical protein
EC958	CDS	rec048	1444821	1452712	1443951	1444838	+	Phi4	EC958 4917	EC958 4917	hypothetical protein
EC958	CDS	rec048	1444821	1452712	1444845	1445591	+	Phi4	EC958 1535	EC958 1535	putative DNA replication protein
EC958	CDS	rec048	1444821	1452712	1445613	1446383	+	Phi4	EC958 1536	EC958 1536	hypothetical protein
EC958	CDS	rec048	1444821	1452712	1446399	1446824	+	Phi4	EC958 1537	EC958 1537	hypothetical protein
EC958	CDS	rec048	1444821	1452712	1446999	1447664	+	Phi4	EC958 1538	EC958 1538	hypothetical protein
EC958	CDS	rec048	1444821	1452712	1447845	1448057	+	Phi4	EC958 1539	EC958 1539	putative cell killing protein
EC958	CDS	rec048	1444821	1452712	1448099	1448278	-	Phi4	EC958 1540	EC958 1540	hypothetical protein
EC958	CDS	rec048	1444821	1452712	1448499	1449554	+	Phi4	EC958 1541	EC958 1541	hypothetical protein
EC958	CDS	rec048	1444821	1452712	1449555	1449935	+	Phi4	EC958 1542	EC958 1542	endodeoxyribonuclease RusA (Holliday junction resolvase)
EC958	CDS	rec048	1444821	1452712	1449932	1450753	+	Phi4	EC958 1543	EC958 1543	putative antitermination protein Q of prophage
EC958	CDS	rec048	1444821	1452712	1450980	1451177	+	Phi4	EC958 1544	EC958 1544	hypothetical protein
EC958	CDS	rec048	1444821	1452712	1451329	1452378	+	Phi4	EC958 1545	EC958 1545	DNA adenine methyltransferase
EC958	CDS	rec049	1453885	1454950	1453592	1453927	-	Phi4	EC958 4918	EC958 4918	Enhancing lycopene biosynthesis protein 1
EC958	CDS	rec049	1453885	1454950	1454188	1456041	+	Phi4	EC958 1546	EC958 1546	hypothetical protein
EC958	CDS	rec050	1454970	1484860	1454188	1456041	+	Phi4	EC958 1546	EC958 1546	hypothetical protein
EC958	CDS	rec050	1454970	1484860	1456114	1456407	+	Phi4	EC958 4919	EC958 4919	Lysis protein S
EC958	CDS	rec050	1454970	1484860	1456412	1456756	+	Phi4	EC958 1547	EC958 1547	hypothetical protein
EC958	CDS	rec050	1454970	1484860	1456722	1456994	-	Phi4	EC958 1548	EC958 1548	hypothetical protein
EC958	CDS	rec050	1454970	1484860	1457100	1457633	+	Phi4	EC958 1549	EC958 1549	putative phage lysozyme
EC958	CDS	rec050	1454970	1484860	1457789	1457923	+	Phi4	EC958 1550	EC958 1550	hypothetical protein
EC958	CDS	rec050	1454970	1484860	1457961	1458176	+	Phi4	EC958 1551	EC958 1551	hypothetical protein
EC958	CDS	rec050	1454970	1484860	1458276	1458770	+	Phi4	EC958 1552	EC958 1552	putative endopeptidase
EC958	CDS	rec050	1454970	1484860	1458767	1458982	+	Phi4	EC958 4920	EC958 4920	hypothetical protein
EC958	CDS	rec050	1454970	1484860	1459181	1459381	-	Phi4	EC958 1553	EC958 1553	hypothetical protein
EC958	CDS	rec050	1454970	1484860	1459423	1459788	+	Phi4	EC958 1554	EC958 1554	HNH endonuclease domain-containing protein
EC958	CDS	rec050	1454970	1484860	1460079	1460642	+	Phi4	EC958 1555	EC958 1555	putative phage terminase small subunit
EC958	CDS	rec050	1454970	1484860	1460639	1462300	+	Phi4	EC958 1556	EC958 1556	phage terminase
EC958	CDS	rec050	1454970	1484860	1462364	1464301	+	Phi4	EC958 1557	EC958 1557	phage major capsid protein
EC958	CDS	rec050	1454970	1484860	1464346	1464567	+	Phi4	EC958 1559	EC958 1559	hypothetical protein
EC958	CDS	rec050	1454970	1484860	1464513	1467098	+	Phi4	EC958 1561	EC958 1561	phage portal protein
EC958	CDS	rec050	1454970	1484860	1467095	1467421	+	Phi4	EC958 1562	EC958 1562	putative DNA packaging protein
EC958	CDS	rec050	1454970	1484860	1467431	1467781	+	Phi4	EC958 1563	EC958 1563	putative phage head-tail adaptor
EC958	CDS	rec050	1454970	1484860	1467778	1468224	+	Phi4	EC958 1564	EC958 1564	phage protein, HK97 gp10 family
EC958	CDS	rec050	1454970	1484860	1468221	1468565	+	Phi4	EC958 1565	EC958 1565	Gp11
EC958	CDS	rec050	1454970	1484860	1468632	1469348	+	Phi4	EC958 1566	EC958 1566	putative minor tail protein
EC958	CDS	rec050	1454970	1484860	1469363	1469737	+	Phi4	EC958 1567	EC958 1567	putative phage tail assembly chaperone
EC958	CDS	rec050	1454970	1484860	1469833	1470042	+	Phi4	EC958 1568	EC958 1568	putative minor tail protein
EC958	CDS	rec050	1454970	1484860	1470090	1473332	+	Phi4	EC958 1569	EC958 1569	phage tail tape-measure protein
EC958	CDS	rec050	1454970	1484860	1473325	1473666	+	Phi4	EC958 1570	EC958 1570	minor tail protein M
EC958	CDS	rec050	1454970	1484860	1473666	1474364	+	Phi4	EC958 1571	EC958 1571	minor tail protein L
EC958	CDS	rec050	1454970	1484860	1474375	1475118	+	Phi4	EC958 1572	EC958 1572	tail fiber component K
EC958	CDS	rec050	1454970	1484860	1475115	1475696	+	Phi4	EC958 1573	EC958 1573	tail assembly protein I
EC958	CDS	rec050	1454970	1484860	1476039	1479512	+	Phi4	EC958 1574	EC958 1574	putative host specificity protein
EC958	CDS	rec050	1454970	1484860	1479580	1480038	+	Phi4	EC958 1575	EC958 1575	putative Lom-like outer membrane protein of prophage
EC958	CDS	rec050	1454970	1484860	1480153	1481694	+	Phi4	EC958 4921	EC958 4921	transposase
EC958	CDS	rec050	1454970	1484860	1481709	1482455	+	Phi4	EC958 4922	EC958 4922	transposase/IS protein
EC958	CDS	rec050	1454970	1484860	1482595	1482765	+	Phi4	EC958 5164	EC958 5164	hypothetical protein
EC958	CDS	rec050	1454970	1484860	1482917	1485823	+	Phi4	EC958 1581	EC958 1581	phage tail fibre protein
EC958	CDS	rec051	1485631	1487861	1482917	1485823	+	Phi4	EC958 1581	EC958 1581	phage tail fibre protein
EC958	CDS	rec051	1485631	1487861	1485839	1486366	+	Phi4	EC958 1580	EC958 1580	phage tail fibre protein
EC958	CDS	rec051	1485631	1487861	1486397	1486930	-	Phi4	EC958 1579	EC958 1579	phage tail fibre protein
EC958	CDS	rec051	1485631	1487861	1486932	1487876	-	Phi4	EC958 4923	EC958 4923	phage tail fibre protein
EC958	CDS	rec052	1488093	1493586	1487921	1488127	+	Phi4	EC958 1582	EC958 1582	phage DNA invertase
EC958	CDS	rec052	1488093	1493586	1488326	1488991	-	Phi4	EC958 1583	EC958 1583	hypothetical protein
EC958	CDS	rec052	1488093	1493586	1489051	1489320	+	Phi4	ylcE	EC958 1584	hypothetical protein
EC958	CDS	rec052	1488093	1493586	1489324	1489605	+	Phi4	EC958 1585	EC958 1585	hypothetical phage protein
EC958	CDS	rec052	1488093	1493586	1489732	1490289	-	Phi4	EC958 1586	EC958 1586	hypothetical bacteriophage protein
EC958	CDS	rec052	1488093	1493586	1490286	1490561	-	Phi4	EC958 5211	EC958 5211	putative phage regulatory protein
EC958	CDS	rec052	1488093	1493586	1490764	1490886	+	Phi4	EC958 1588	EC958 1588	hypothetical protein
EC958	CDS	rec052	1488093	1493586	1490937	1491743	-		trpA	EC958 1589	tryptophan synthase alpha subunit
EC958	CDS	rec052	1488093	1493586	1491743	1492936	-		trpB	EC958 1590	tryptophan synthase, beta protein
EC958	CDS	rec052	1488093	1493586	1493124	1494305	-		EC958 4924	EC958 4924	Tryptophan biosynthesis protein TrpCF
EC958	CDS	rec053	1505440	1531417	1505381	1506430	+		sohB	EC958 1602	possible protease SohB
EC958	CDS	rec053	1505440	1531417	1506466	1506717	-		yciN	EC958 1603	hypothetical protein
EC958	CDS	rec053	1505440	1531417	1507055	1509694	+		topA	EC958 1604	DNA topoisomerase I
EC958	CDS	rec053	1505440	1531417	1509904	1510878	+		cysB	EC958 1605	positive transcriptional regulator for cysteine regulon
EC958	CDS	rec053	1505440	1531417	1511173	1511337	+		EC958 1606	EC958 1606	hypothetical protein
EC958	CDS	rec053	1505440	1531417	1511319	1511507	+		EC958 1607	EC958 1607	hypothetical protein
EC958	CDS	rec053	1505440	1531417	1511866	1514541	+		acnA	EC958 1608	aconitate hydratase 1
EC958	CDS	rec053	1505440	1531417	1514605	1515195	-		ribA	EC958 1609	GTP cyclohydrolase II
EC958	CDS	rec053	1505440	1531417	1515365	1516129	+		pgpB	EC958 1610	non-essential phosphatidylglycerophosphatephosphatase, membrane bound
EC958	CDS	rec053	1505440	1531417	1516278	1516586	+		yciS	EC958 1611	hypothetical protein
EC958	CDS	rec053	1505440	1531417	1516593	1517762	+		yciM	EC958 1612	putative heat shock protein
EC958	CDS	rec053	1505440	1531417	1517954	1518691	+		pyrF	EC958 1614	orotidine-5''-phosphate decarboxylase
EC958	CDS	rec053	1505440	1531417	1518691	1519017	+		yciH	EC958 1615	putative translation initiation factor
EC958	CDS	rec053	1505440	1531417	1519143	1519361	-		osmB	EC958 1616	osmotically inducible lipoprotein
EC958	CDS	rec053	1505440	1531417	1519630	1520379	-		EC958 1617	EC958 1617	putative DEOR-type transcriptional regulator
EC958	CDS	rec053	1505440	1531417	1520468	1520641	-		EC958 1618	EC958 1618	hypothetical protein
EC958	CDS	rec053	1505440	1531417	1520789	1522774	-		yciR	EC958 1619	hypothetical protein
EC958	CDS	rec053	1505440	1531417	1523008	1524942	-		EC958 1620	EC958 1620	exoribonuclease II
EC958	CDS	rec053	1505440	1531417	1525010	1526215	-		yciW	EC958 1621	hypothetical protein
EC958	CDS	rec053	1505440	1531417	1526282	1527070	-		fabI	EC958 1622	enoyl-[acyl-carrier-protein] reductase (NADH)
EC958	CDS	rec053	1505440	1531417	1527449	1528114	+		EC958 1623	EC958 1623	putative transcriptional repressor
EC958	CDS	rec053	1505440	1531417	1528230	1529384	+		EC958 1624	EC958 1624	acriflavine resistance protein A
EC958	CDS	rec053	1505440	1531417	1529384	1532491	+		EC958 1625	EC958 1625	acriflavine resistance protein B
EC958	CDS	rec054	1546524	1556691	1546325	1547617	+		ycjN	EC958 1641	putative ABC transporter periplasmic binding protein YcjN
EC958	CDS	rec054	1546524	1556691	1547638	1548519	+		ycjO	EC958 1642	putative binding-protein dependent transport protein
EC958	CDS	rec054	1546524	1556691	1548506	1549348	+		ycjP	EC958 1643	hypothetical ABC transporter permease protein YcjP
EC958	CDS	rec054	1546524	1556691	1549379	1550431	+		ycjQ	EC958 1644	hypothetical zinc-type alcohol dehydrogenase-like protein YcjQ
EC958	CDS	rec054	1546524	1556691	1550449	1551237	+		ycjR	EC958 1645	putative transient receptor potential locus
EC958	CDS	rec054	1546524	1556691	1551247	1552302	+		ycjS	EC958 1646	hypothetical oxidoreductase YcjS
EC958	CDS	rec054	1546524	1556691	1552299	1554566	+		ycjT	EC958 1647	hypothetical transport protein YcjT
EC958	CDS	rec054	1546524	1556691	1554563	1555222	+		ycjU	EC958 1648	putative beta-phosphoglucomutase
EC958	CDS	rec054	1546524	1556691	1555236	1556318	+		ycjV	EC958 1649	hypothetical ABC transporter ATP-binding protein YcjV
EC958	CDS	rec054	1546524	1556691	1556312	1557268	+		ompG	EC958 1650	outer membrane protein G
EC958	CDS	rec055	1569121	1572786	1568227	1569861	+		mppA	EC958 1661	periplasmic murein peptide-binding protein
EC958	CDS	rec055	1569121	1572786	1569912	1570943	-		ynaI	EC958 1662	hypothetical protein
EC958	CDS	rec055	1569121	1572786	1571187	1571444	+		ynaJ	EC958 1663	hypothetical protein
EC958	CDS	rec055	1569121	1572786	1571494	1572444	-		ydaA	EC958 1664	hypothetical protein
EC958	CDS	rec055	1569121	1572786	1572596	1573405	-		EC958 1665	EC958 1665	fumarate and nitrate reduction regulatory protein
EC958	CDS	rec056	1599559	1599689	1598639	1607155	+		upaH	EC958 1689	AIDA-I type autotransporter protein
EC958	CDS	rec057	1602177	1604168	1598639	1607155	+		upaH	EC958 1689	AIDA-I type autotransporter protein
EC958	CDS	rec058	1689166	1689231	1688879	1691530	-		EC958 1768	EC958 1768	F9-type fimbriae outer membrane usher protein
EC958	CDS	rec059	1689570	1689589	1688879	1691530	-		EC958 1768	EC958 1768	F9-type fimbriae outer membrane usher protein
EC958	CDS	rec060	1690309	1690333	1688879	1691530	-		EC958 1768	EC958 1768	F9-type fimbriae outer membrane usher protein
EC958	CDS	rec061	1690505	1690545	1688879	1691530	-		EC958 1768	EC958 1768	F9-type fimbriae outer membrane usher protein
EC958	CDS	rec064	1693201	1693232	1692644	1693255	-		EC958 1770	EC958 1770	F9-type fimbriae major subunit
EC958	CDS	rec066	1694152	1694192	1694118	1695497	-		EC958 1773	EC958 1773	regulator with hipB
EC958	CDS	rec067	1694309	1694406	1694118	1695497	-		EC958 1773	EC958 1773	regulator with hipB
EC958	CDS	rec068	1695168	1695248	1694118	1695497	-		EC958 1773	EC958 1773	regulator with hipB
EC958	CDS	rec069	1779261	1779309	1778649	1780151	+		EC958 1857	EC958 1857	hypothetical transporter YdgR
EC958	CDS	rec070	1819510	1830925	1819211	1820215	-		ynhG	EC958 1898	hypothetical protein
EC958	CDS	rec070	1819510	1830925	1820363	1820779	-		sufE	EC958 1899	subunit of SufE homodimer
EC958	CDS	rec070	1819510	1830925	1820792	1822012	-		sufS	EC958 1900	cysteine desulfurase
EC958	CDS	rec070	1819510	1830925	1822009	1823280	-		sufD	EC958 1901	component of SufB-SufC-SufD cysteine desulfurase (SufS) activator complex
EC958	CDS	rec070	1819510	1830925	1823255	1824001	-		sufC	EC958 1902	ATPase component of SufB-SufC-SufD cysteine desulfurase (SufS) activator complex
EC958	CDS	rec070	1819510	1830925	1824011	1825537	-		sufB	EC958 1903	component of SufB-SufC-SufD cysteine desulfurase (SufS) activator complex
EC958	CDS	rec070	1819510	1830925	1825507	1825875	-		sufA	EC958 1904	SufA scaffold protein for iron-sulfur cluster assembly
EC958	CDS	rec070	1819510	1830925	1826424	1826693	-		ydiH	EC958 1905	hypothetical protein
EC958	CDS	rec070	1819510	1830925	1826712	1827122	-		ydiI	EC958 1906	hypothetical protein
EC958	CDS	rec070	1819510	1830925	1827119	1830175	-		ydiJ	EC958 1907	hypothetical protein
EC958	CDS	rec070	1819510	1830925	1830389	1831501	+		ydiK	EC958 1908	putative purine regulated protein YdiK
EC958	CDS	rec071	1913105	1916399	1912863	1913621	-		ydjF	EC958 1992	putative DEOR-type transcriptional regulator
EC958	CDS	rec071	1913105	1916399	1913758	1914738	-		ydjG	EC958 1993	hypothetical oxidoreductase YdjG
EC958	CDS	rec071	1913105	1916399	1914748	1915716	-		ydjH	EC958 1994	hypothetical sugar kinase YdjH
EC958	CDS	rec071	1913105	1916399	1915700	1916536	-		ydjI	EC958 1995	putative membrane protein YdjI
EC958	CDS	rec072	1937026	1963560	1936356	1937510	+		yeaP	EC958 2015	hypothetical protein
EC958	CDS	rec072	1937026	1963560	1937777	1938025	-		yeaQ	EC958 2016	hypothetical protein
EC958	CDS	rec072	1937026	1963560	1938173	1938355	-		yoaG	EC958 2017	hypothetical protein
EC958	CDS	rec072	1937026	1963560	1938359	1938718	-		yeaR	EC958 2018	hypothetical protein
EC958	CDS	rec072	1937026	1963560	1938891	1939529	-		yeaS	EC958 2019	hypothetical protein
EC958	CDS	rec072	1937026	1963560	1939656	1939832	-		EC958 2020	EC958 2020	putative DNA-binding transcriptional regulator
EC958	CDS	rec072	1937026	1963560	1939812	1939982	+		EC958 2021	EC958 2021	hypothetical protein
EC958	CDS	rec072	1937026	1963560	1940072	1941199	-		EC958 2022	EC958 2022	ribonuclease D
EC958	CDS	rec072	1937026	1963560	1941269	1943020	-		fadD	EC958 2023	long chain fatty acid CoA-ligase
EC958	CDS	rec072	1937026	1963560	1943159	1943740	-		yeaY	EC958 2024	putative outer membrane protein
EC958	CDS	rec072	1937026	1963560	1943780	1944475	-		yeaZ	EC958 2025	O-sialoglycoprotein endopeptidase
EC958	CDS	rec072	1937026	1963560	1944533	1946443	-		EC958 2026	EC958 2026	putative enzyme
EC958	CDS	rec072	1937026	1963560	1946527	1946919	+		EC958 2027	EC958 2027	hypothetical protein
EC958	CDS	rec072	1937026	1963560	1947341	1947640	+		yoaC	EC958 2028	hypothetical protein
EC958	CDS	rec072	1937026	1963560	1947760	1947939	-		yoaH	EC958 2029	hypothetical protein
EC958	CDS	rec072	1937026	1963560	1948013	1949374	+		pabB	EC958 2030	para-aminobenzoate synthase component I
EC958	CDS	rec072	1937026	1963560	1949378	1949956	+		yeaB	EC958 2031	hypothetical protein
EC958	CDS	rec072	1937026	1963560	1950140	1951504	+		sdaA	EC958 2032	L-serine dehydratase 1
EC958	CDS	rec072	1937026	1963560	1951605	1953233	+		EC958 2033	EC958 2033	hypothetical protein
EC958	CDS	rec072	1937026	1963560	1953237	1954793	-		yoaE	EC958 2034	putative transmembrane protein
EC958	CDS	rec072	1937026	1963560	1955257	1956228	+		manX	EC958 2035	PTS system, mannose-specific IIAB component
EC958	CDS	rec072	1937026	1963560	1956291	1957091	+		manY	EC958 2036	PTS enzyme IIC, mannose-specific
EC958	CDS	rec072	1937026	1963560	1957095	1957955	+		manZ	EC958 2037	PTS enzyme IID, mannose-specific
EC958	CDS	rec072	1937026	1963560	1958010	1958468	+		yobD	EC958 2038	hypothetical protein
EC958	CDS	rec072	1937026	1963560	1958843	1959463	+		EC958 2039	EC958 2039	hypothetical protein
EC958	CDS	rec072	1937026	1963560	1959460	1960269	-		yebH	EC958 2040	ribosomal RNA large subunit methyltransferase A
EC958	CDS	rec072	1937026	1963560	1960435	1960644	-		cspC	EC958 2041	cold shock protein CspC
EC958	CDS	rec072	1937026	1963560	1960657	1960800	-		yobF	EC958 2042	hypothetical protein
EC958	CDS	rec072	1937026	1963560	1961470	1961757	-		yebO	EC958 2043	hypothetical protein
EC958	CDS	rec072	1937026	1963560	1961832	1961975	-		mgrB	EC958 2044	low magnesium induced hypothetical protein
EC958	CDS	rec072	1937026	1963560	1962134	1962373	+		EC958 2045	EC958 2045	hypothetical protein
EC958	CDS	rec072	1937026	1963560	1962517	1963308	-		kdgR	EC958 2046	transcriptional regulator KdgR
EC958	CDS	rec072	1937026	1963560	1963374	1964858	+		yebQ	EC958 2047	hypothetical transport protein YebQ
EC958	CDS	rec073	2020130	2042904	2020106	2020780	-		cheZ	EC958 2103	chemotaxis protein CheZ
EC958	CDS	rec073	2020130	2042904	2020761	2021150	-		cheY	EC958 2104	chemotaxis protein CheY
EC958	CDS	rec073	2020130	2042904	2021165	2022214	-		cheB	EC958 2105	protein-glutamate methylesterase
EC958	CDS	rec073	2020130	2042904	2022217	2023077	-		cheR	EC958 2106	chemotaxis protein methyltransferase
EC958	CDS	rec073	2020130	2042904	2023203	2023322	-		EC958 4938	EC958 4938	Dipeptide chemoreceptor protein
EC958	CDS	rec073	2020130	2042904	2023368	2025050	-		EC958 2108	EC958 2108	methyl-accepting chemotaxis protein II
EC958	CDS	rec073	2020130	2042904	2025174	2025677	-		cheW	EC958 2109	CheW positive regulator of CheA protein activity
EC958	CDS	rec073	2020130	2042904	2025698	2027716	-		cheA	EC958 2110	chemotaxis protein CheA
EC958	CDS	rec073	2020130	2042904	2027667	2028593	-		motB	EC958 2111	chemotaxis MotB protein
EC958	CDS	rec073	2020130	2042904	2028590	2029477	-		motA	EC958 2112	chemotaxis MotA protein
EC958	CDS	rec073	2020130	2042904	2029604	2030182	-		flhC	EC958 2113	FlhC transcriptional regulator
EC958	CDS	rec073	2020130	2042904	2030185	2030544	-		flhD	EC958 2114	flagellar transcriptional activator FlhD
EC958	CDS	rec073	2020130	2042904	2031315	2031743	+		yecG	EC958 2115	hypothetical protein
EC958	CDS	rec073	2020130	2042904	2031750	2033183	-		otsA	EC958 2116	trehalose-6-phosphate synthase
EC958	CDS	rec073	2020130	2042904	2033149	2034006	-		otsB	EC958 2117	trehalose phosphatase
EC958	CDS	rec073	2020130	2042904	2034116	2035105	-		araH	EC958 2118	ABC-type arabinose transport system permease component
EC958	CDS	rec073	2020130	2042904	2035117	2036676	-		araG	EC958 2119	L-arabinose transport ATP-binding protein AraG
EC958	CDS	rec073	2020130	2042904	2036701	2037741	-		araF	EC958 2120	L-arabinose-binding periplasmic protein
EC958	CDS	rec073	2020130	2042904	2038485	2038988	+		yecI	EC958 2121	ferritin-like protein
EC958	CDS	rec073	2020130	2042904	2039066	2039317	-		yecJ	EC958 2122	hypothetical protein
EC958	CDS	rec073	2020130	2042904	2039429	2039575	+		EC958 2123	EC958 2123	hypothetical protein
EC958	CDS	rec073	2020130	2042904	2039782	2040105	+		yecR	EC958 2124	hypothetical protein
EC958	CDS	rec073	2020130	2042904	2040262	2040774	+		ftnA	EC958 2125	cytoplasmic ferritin
EC958	CDS	rec073	2020130	2042904	2040812	2041051	-		yecH	EC958 2126	hypothetical protein
EC958	CDS	rec073	2020130	2042904	2041242	2042453	+		tyrP	EC958 2127	tyrosine-specific transport protein
EC958	CDS	rec073	2020130	2042904	2042504	2043169	-		yecA	EC958 2128	hypothetical protein
EC958	CDS	rec074	2059504	2060912	2059302	2060876	-	Phi5	EC958 2147	EC958 2147	putative capsid structural protein
EC958	CDS	rec074	2059504	2060912	2060873	2061106	-	Phi5	EC958 4942	EC958 4942	gpW
EC958	CDS	rec075	2085655	2136047	2084829	2085845	+	Phi5	EC958 2178	EC958 2178	putative integrase
EC958	CDS	rec075	2085655	2136047	2086429	2086977	-		pgsA	EC958 2179	CDP-diacylglycerol-glycerol-3-phosphate3- phosphatidyltransferase
EC958	CDS	rec075	2085655	2136047	2087034	2088866	-		uvrC	EC958 2180	excinuclease ABC subunit C
EC958	CDS	rec075	2085655	2136047	2088863	2089519	-		uvrY	EC958 2181	putative 2-component transcriptional regulator
EC958	CDS	rec075	2085655	2136047	2089758	2089886	-		EC958 2182	EC958 2182	hypothetical protein
EC958	CDS	rec075	2085655	2136047	2089978	2090202	+		yecF	EC958 2183	hypothetical protein
EC958	CDS	rec075	2085655	2136047	2090270	2091004	-		sdiA	EC958 2184	regulatory protein SdiA
EC958	CDS	rec075	2085655	2136047	2091222	2091974	-		yecC	EC958 2185	putative amino acid ABC transporter ATP-binding protein YecC
EC958	CDS	rec075	2085655	2136047	2091971	2092639	-		yecS	EC958 2186	putative transport system permease protein
EC958	CDS	rec075	2085655	2136047	2092654	2093640	-		EC958 2187	EC958 2187	probable 1-aminocyclopropane-1-carboxylate deaminase
EC958	CDS	rec075	2085655	2136047	2093745	2094602	-		fliY	EC958 2188	cystine-binding periplasmic protein
EC958	CDS	rec075	2085655	2136047	2094633	2095220	-		fliZ	EC958 2189	FliZ protein
EC958	CDS	rec075	2085655	2136047	2095230	2095949	-		fliA	EC958 2190	flagellar biosynthesis; alternative sigma factor28; regulation of flagellar operons
EC958	CDS	rec075	2085655	2136047	2096113	2097162	-		fliC	EC958 2191	flagellin
EC958	CDS	rec075	2085655	2136047	2097410	2098825	+		fliD	EC958 2192	flagellar capping protein FliD
EC958	CDS	rec075	2085655	2136047	2098841	2099251	+		fliS	EC958 2193	flagellar protein FliS
EC958	CDS	rec075	2085655	2136047	2099251	2099616	+		fliT	EC958 2194	flagellar biosynthesis; repressor of class 3a and 3b operons (RflA activity)
EC958	CDS	rec075	2085655	2136047	2099694	2101181	+		amyA	EC958 2195	cytoplasmic alpha-amylase
EC958	CDS	rec075	2085655	2136047	2101215	2101631	-		yedD	EC958 2196	hypothetical lipoprotein YedD
EC958	CDS	rec075	2085655	2136047	2101815	2103020	+		yedE	EC958 2197	hypothetical protein
EC958	CDS	rec075	2085655	2136047	2103017	2103250	+		yedF	EC958 2198	hypothetical protein
EC958	CDS	rec075	2085655	2136047	2103266	2103782	+		yedK	EC958 2199	hypothetical protein
EC958	CDS	rec075	2085655	2136047	2104066	2104446	+		EC958 4950	EC958 4950	transposase
EC958	CDS	rec075	2085655	2136047	2104771	2105568	-		ybcM	EC958 2200	hypothetical transcriptional regulator YbcM
EC958	CDS	rec075	2085655	2136047	2105578	2106129	-		ybcL	EC958 4951	hypothetical protein
EC958	CDS	rec075	2085655	2136047	2106298	2106810	-		emrE	EC958 2202	EmrE SMR transporter
EC958	CDS	rec075	2085655	2136047	2106974	2107318	-		fliE	EC958 2203	flagellar biosynthesis; basal-body component, possibly at (MS-ring)-rod junction
EC958	CDS	rec075	2085655	2136047	2107503	2109161	+		fliF	EC958 2204	flagellar M-ring protein
EC958	CDS	rec075	2085655	2136047	2109154	2110149	+		fliG	EC958 2205	flagellar motor switch protein FliG
EC958	CDS	rec075	2085655	2136047	2110121	2110828	+		fliH	EC958 2206	flagellar assembly protein FliH
EC958	CDS	rec075	2085655	2136047	2110828	2112201	+		fliI	EC958 2207	flagellum-specific ATP synthase
EC958	CDS	rec075	2085655	2136047	2112220	2112663	+		fliJ	EC958 2208	flagellar FliJ protein
EC958	CDS	rec075	2085655	2136047	2112660	2113787	+		fliK	EC958 2209	flagellar hook-length control protein
EC958	CDS	rec075	2085655	2136047	2113892	2114356	+		fliL	EC958 2210	flagellar assembly protein FliL
EC958	CDS	rec075	2085655	2136047	2114316	2115365	+		fliM	EC958 2211	flagellar motor switch protein FliM
EC958	CDS	rec075	2085655	2136047	2115362	2115775	+		fliN	EC958 2212	flagellar motor switch protein FliN
EC958	CDS	rec075	2085655	2136047	2115775	2116143	+		fliO	EC958 2213	flagellar assembly protein FliO
EC958	CDS	rec075	2085655	2136047	2116143	2116880	+		fliP	EC958 2214	flagellar assembly protein FliP
EC958	CDS	rec075	2085655	2136047	2116890	2117159	+		fliQ	EC958 2215	flagellar biosynthetic protein FliQ
EC958	CDS	rec075	2085655	2136047	2117168	2117953	+		fliR	EC958 2216	flagellar biosynthetic protein FliR
EC958	CDS	rec075	2085655	2136047	2118243	2118866	+		rcsA	EC958 2217	colanic acid capsular biosynthesis activation protein A
EC958	CDS	rec075	2085655	2136047	2118910	2119098	-		dsrB	EC958 2218	hypothetical protein
EC958	CDS	rec075	2085655	2136047	2119246	2119488	+		yodD	EC958 2219	hypothetical protein
EC958	CDS	rec075	2085655	2136047	2119784	2120599	+		EC958 2220	EC958 2220	hypothetical protein
EC958	CDS	rec075	2085655	2136047	2120596	2122305	-		EC958 2221	EC958 2221	hypothetical protein
EC958	CDS	rec075	2085655	2136047	2122461	2122643	-		EC958 2222	EC958 2222	hypothetical protein
EC958	CDS	rec075	2085655	2136047	2122722	2123639	-		EC958 2223	EC958 2223	putative methyl-independent mismatch repair protein
EC958	CDS	rec075	2085655	2136047	2123812	2124732	+		yedA	EC958 2224	putative transmembrane subunit
EC958	CDS	rec075	2085655	2136047	2124721	2125191	-		EC958 2225	EC958 2225	DNA mismatch endonuclease, patch repair protein
EC958	CDS	rec075	2085655	2136047	2125172	2126590	-		dcm	EC958 2226	DNA cytosine methylase
EC958	CDS	rec075	2085655	2136047	2126657	2127379	-		yedJ	EC958 2227	hypothetical protein
EC958	CDS	rec075	2085655	2136047	2127392	2127775	-		EC958 2228	EC958 2228	hypothetical protein
EC958	CDS	rec075	2085655	2136047	2127955	2128065	-		EC958 4952	EC958 4952	hypothetical protein
EC958	CDS	rec075	2085655	2136047	2128293	2129438	+		EC958 2230	EC958 2230	outer membrane protein N
EC958	CDS	rec075	2085655	2136047	2130031	2130882	+		hchA	EC958 2231	molecular chaperone Hsp31 and glyoxalase 3
EC958	CDS	rec075	2085655	2136047	2130990	2132348	-		yedV	EC958 2232	putative 2-component sensor protein
EC958	CDS	rec075	2085655	2136047	2132348	2133130	-		yedW	EC958 2233	putative 2-component transcriptional regulator YedW
EC958	CDS	rec075	2085655	2136047	2133152	2133565	+		EC958 2234	EC958 2234	hypothetical protein
EC958	CDS	rec075	2085655	2136047	2133674	2134678	+		yedY	EC958 2235	putative reductase
EC958	CDS	rec075	2085655	2136047	2134679	2135314	+		yedZ	EC958 2236	putative inner membrane protein YedZ
EC958	CDS	rec075	2085655	2136047	2135398	2136000	-		EC958 4953	EC958 4953	integrase core domain protein
EC958	CDS	rec077	2138348	2179657	2138741	2139028	-	Phi6	EC958 2238	EC958 2238	hypothetical protein
EC958	CDS	rec077	2138348	2179657	2139039	2139743	-	Phi6	EC958 2239	EC958 2239	hypothetical protein
EC958	CDS	rec077	2138348	2179657	2139753	2140034	-	Phi6	EC958 2240	EC958 2240	hypothetical protein
EC958	CDS	rec077	2138348	2179657	2140034	2142412	-	Phi6	EC958 2241	EC958 2241	hypothetical protein, putative side tail fiber protein homolog from prophage
EC958	CDS	rec077	2138348	2179657	2141284	2141613	-	Phi6	EC958 2242	EC958 2242	hypothetical protein
EC958	CDS	rec077	2138348	2179657	2141607	2142047	+	Phi6	EC958 2243	EC958 2243	hypothetical protein
EC958	CDS	rec077	2138348	2179657	2142533	2142991	-	Phi6	EC958 2244	EC958 2244	transposase
EC958	CDS	rec077	2138348	2179657	2143188	2143787	-	Phi6	EC958 2245	EC958 2245	putative outer membrane protein of prophage
EC958	CDS	rec077	2138348	2179657	2143855	2147250	-	Phi6	EC958 2246	EC958 2246	putative tail component of prophage
EC958	CDS	rec077	2138348	2179657	2147311	2147859	-	Phi6	EC958 2247	EC958 2247	putative tail component of prophage
EC958	CDS	rec077	2138348	2179657	2147856	2148599	-	Phi6	EC958 2248	EC958 2248	putative tail fiber component K of prophage
EC958	CDS	rec077	2138348	2179657	2148605	2149303	-	Phi6	EC958 2249	EC958 2249	putative minor tail protein
EC958	CDS	rec077	2138348	2179657	2149303	2149644	-	Phi6	EC958 2250	EC958 2250	phage minor tail protein
EC958	CDS	rec077	2138348	2179657	2149637	2152864	-	Phi6	EC958 2251	EC958 2251	phage tail tape-measure protein
EC958	CDS	rec077	2138348	2179657	2152911	2153189	-	Phi6	EC958 2252	EC958 2252	phage-related minor tail protein
EC958	CDS	rec077	2138348	2179657	2153213	2153584	-	Phi6	EC958 2253	EC958 2253	phage tail assembly chaperone
EC958	CDS	rec077	2138348	2179657	2153599	2154303	-	Phi6	EC958 2254	EC958 2254	hypothetical protein
EC958	CDS	rec077	2138348	2179657	2154364	2154708	-	Phi6	EC958 2255	EC958 2255	hypothetical protein
EC958	CDS	rec077	2138348	2179657	2154705	2155151	-	Phi6	EC958 2256	EC958 2256	prophage protein
EC958	CDS	rec077	2138348	2179657	2155151	2155489	-	Phi6	EC958 4955	EC958 4955	phage head-tail adaptor
EC958	CDS	rec077	2138348	2179657	2155498	2155815	-	Phi6	EC958 2257	EC958 2257	putative phage protein
EC958	CDS	rec077	2138348	2179657	2155892	2157109	-	Phi6	EC958 2258	EC958 2258	putative major capsid protein
EC958	CDS	rec077	2138348	2179657	2157124	2157723	-	Phi6	EC958 2259	EC958 2259	putative phage capsid protease
EC958	CDS	rec077	2138348	2179657	2157716	2158942	-	Phi6	EC958 2260	EC958 2260	phage portal protein
EC958	CDS	rec077	2138348	2179657	2158932	2159093	-	Phi6	EC958 2261	EC958 2261	hypothetical protein
EC958	CDS	rec077	2138348	2179657	2159090	2160847	-	Phi6	EC958 2262	EC958 2262	putative phage terminase large subunit
EC958	CDS	rec077	2138348	2179657	2160847	2161329	-	Phi6	EC958 2263	EC958 2263	phage terminase small subunit
EC958	CDS	rec077	2138348	2179657	2161477	2161827	-	Phi6	EC958 4956	EC958 4956	HNH endonuclease
EC958	CDS	rec077	2138348	2179657	2162353	2162646	+	Phi6	EC958 2264	EC958 2264	lambdoid prophage DLP12 Bor-like protein
EC958	CDS	rec077	2138348	2179657	2162678	2163139	-	Phi6	EC958 2265	EC958 2265	bacteriophage lysis protein
EC958	CDS	rec077	2138348	2179657	2163136	2163669	-	Phi6	EC958 2266	EC958 2266	putative phage lysozyme
EC958	CDS	rec077	2138348	2179657	2163733	2164083	-	Phi6	EC958 4957	EC958 4957	hypothetical protein
EC958	CDS	rec077	2138348	2179657	2164088	2164303	-	Phi6	EC958 4958	EC958 4958	lysis protein S
EC958	CDS	rec077	2138348	2179657	2164611	2164799	-	Phi6	EC958 4959	EC958 4959	hypothetical protein
EC958	CDS	rec077	2138348	2179657	2165059	2165394	+	Phi6	EC958 4960	EC958 4960	Enhancing lycopene biosynthesis protein 1
EC958	CDS	rec077	2138348	2179657	2165842	2166195	-	Phi6	EC958 5168	EC958 5168	hypothetical protein
EC958	CDS	rec077	2138348	2179657	2166702	2167523	-	Phi6	EC958 2267	EC958 2267	cryptic prophage CP-933M antitermination protein Q-like protein
EC958	CDS	rec077	2138348	2179657	2167538	2167900	-	Phi6	EC958 2268	EC958 2268	endodeoxyribonuclease RusA (Holliday junction resolvase)
EC958	CDS	rec077	2138348	2179657	2167901	2168959	-	Phi6	EC958 2269	EC958 2269	hypothetical protein
EC958	CDS	rec077	2138348	2179657	2169180	2169359	+	Phi6	EC958 2270	EC958 2270	hypothetical protein
EC958	CDS	rec077	2138348	2179657	2169401	2169556	-	Phi6	EC958 2271	EC958 2271	putative cell killing protein
EC958	CDS	rec077	2138348	2179657	2169815	2169994	-	Phi6	EC958 4961	EC958 4961	hypothetical protein
EC958	CDS	rec077	2138348	2179657	2170478	2170654	-	Phi6	EC958 2272	EC958 2272	hypothetical protein
EC958	CDS	rec077	2138348	2179657	2170647	2170829	-	Phi6	EC958 2273	EC958 2273	hypothetical protein
EC958	CDS	rec077	2138348	2179657	2170923	2171279	-	Phi6	EC958 2274	EC958 2274	hypothetical protein
EC958	CDS	rec077	2138348	2179657	2171337	2171759	-	Phi6	EC958 2275	EC958 2275	hypothetical protein
EC958	CDS	rec077	2138348	2179657	2171800	2172762	-	Phi6	EC958 4962	EC958 4962	hypothetical protein
EC958	CDS	rec077	2138348	2179657	2172785	2173210	-	Phi6	EC958 4963	EC958 4963	hypothetical protein
EC958	CDS	rec077	2138348	2179657	2173194	2173475	-	Phi6	EC958 4964	EC958 4964	hypothetical protein
EC958	CDS	rec077	2138348	2179657	2173576	2173995	+	Phi6	ymfK	EC958 4965	hypothetical protein
EC958	CDS	rec077	2138348	2179657	2174180	2174416	+	Phi6	EC958 4966	EC958 4966	hypothetical protein
EC958	CDS	rec077	2138348	2179657	2174418	2174546	+	Phi6	EC958 4967	EC958 4967	hypothetical protein
EC958	CDS	rec077	2138348	2179657	2174576	2174794	+	Phi6	EC958 4968	EC958 4968	hypothetical protein
EC958	CDS	rec077	2138348	2179657	2174798	2175013	-	Phi6	EC958 2276	EC958 2276	hypothetical protein
EC958	CDS	rec077	2138348	2179657	2175257	2175550	+	Phi6	EC958 2277	EC958 2277	Division inhibition protein DicB
EC958	CDS	rec077	2138348	2179657	2175547	2175738	+	Phi6	EC958 2278	EC958 2278	hypothetical protein
EC958	CDS	rec077	2138348	2179657	2175831	2178302	+	Phi6	EC958 2279	EC958 2279	putative exonuclease VIII
EC958	CDS	rec077	2138348	2179657	2178361	2178564	+	Phi6	EC958 2280	EC958 2280	hypothetical protein
EC958	CDS	rec077	2138348	2179657	2178564	2179589	+	Phi6	EC958 2281	EC958 2281	site-specific recombinase, phage integrase family
EC958	CDS	rec078	2197624	2197648	2196124	2205615	+	HPI	EC958 2290	EC958 2290	HMWP1 nonribosomal peptide/polyketide synthase
EC958	CDS	rec079	2203040	2204651	2196124	2205615	+	HPI	EC958 2290	EC958 2290	HMWP1 nonribosomal peptide/polyketide synthase
EC958	CDS	rec080	2215673	2222910	2214863	2215915	-		EC958 2299	EC958 2299	hypothetical protein
EC958	CDS	rec080	2215673	2222910	2216230	2217546	+		shiA	EC958 2300	shikimate transporter
EC958	CDS	rec080	2215673	2222910	2217492	2219102	+		EC958 2301	EC958 2301	AMP nucleosidase
EC958	CDS	rec080	2215673	2222910	2219445	2220161	+		yeeN	EC958 2302	hypothetical protein
EC958	CDS	rec080	2215673	2222910	2220791	2222431	-		yeeO	EC958 2303	hypothetical protein
EC958	CDS	rec080	2215673	2222910	2222552	2223502	-		EC958 2304	EC958 2304	transcriptional activator cbl
EC958	CDS	rec082	2246904	2248230	2246963	2247568	-	Cryptic_Phage	EC958 2326	EC958 2326	hypothetical protein
EC958	CDS	rec082	2246904	2248230	2247732	2247932	+	Cryptic_Phage	EC958 4972	EC958 4972	hypothetical protein
EC958	CDS	rec083	2248520	2248810	2248299	2248679	+	Cryptic_Phage	EC958 5170	EC958 5170	hypothetical protein
EC958	CDS	rec084	2248841	2250583	2249112	2250308	+	Cryptic_Phage	EC958 2327	EC958 2327	putative transposase
EC958	CDS	rec084	2248841	2250583	2250432	2250710	+	Cryptic_Phage	EC958 2328	EC958 2328	hypothetical protein
EC958	CDS	rec085	2252124	2264953	2252186	2252416	-	Cryptic_Phage	EC958 5172	EC958 5172	hypothetical protein
EC958	CDS	rec085	2252124	2264953	2252432	2253127	-	Cryptic_Phage	EC958 2330	EC958 2330	putative transposase
EC958	CDS	rec085	2252124	2264953	2253124	2254146	-	Cryptic_Phage	EC958 2331	EC958 2331	putative transposase
EC958	CDS	rec085	2252124	2264953	2254173	2254415	-	Cryptic_Phage	EC958 5173	EC958 5173	hypothetical protein
EC958	CDS	rec085	2252124	2264953	2254455	2254661	-	Cryptic_Phage	EC958 5174	EC958 5174	hypothetical protein
EC958	CDS	rec085	2252124	2264953	2254697	2255074	-	Cryptic_Phage	EC958 5175	EC958 5175	hypothetical protein
EC958	CDS	rec085	2252124	2264953	2255488	2255643	-	Cryptic_Phage	EC958 2332	EC958 2332	hypothetical protein
EC958	CDS	rec085	2252124	2264953	2255644	2256816	+	Cryptic_Phage	EC958 2333	EC958 2333	hypothetical protein
EC958	CDS	rec085	2252124	2264953	2256881	2257117	+	Cryptic_Phage	EC958 5176	EC958 5176	hypothetical protein
EC958	CDS	rec085	2252124	2264953	2257347	2257604	-	Cryptic_Phage	EC958 4973	EC958 4973	hypothetical protein
EC958	CDS	rec085	2252124	2264953	2257658	2258425	-	Cryptic_Phage	EC958 2334	EC958 2334	putative ABC transporter
EC958	CDS	rec085	2252124	2264953	2258422	2259480	-	Cryptic_Phage	EC958 2335	EC958 2335	ABC transporter, FecCD transport family
EC958	CDS	rec085	2252124	2264953	2259499	2260488	-	Cryptic_Phage	EC958 2336	EC958 2336	hypothetical protein
EC958	CDS	rec085	2252124	2264953	2260499	2262664	-	Cryptic_Phage	EC958 2337	EC958 2337	putative TonB dependent receptor
EC958	CDS	rec085	2252124	2264953	2263093	2263527	+	Cryptic_Phage	EC958 2338	EC958 2338	hypothetical protein
EC958	CDS	rec085	2252124	2264953	2263745	2265833	+	Cryptic_Phage	EC958 2339	EC958 2339	hypothetical protein
EC958	CDS	rec086	2268156	2268310	2266722	2268335	+	Cryptic_Phage	EC958 4976	EC958 4976	transposase
EC958	CDS	rec087	2270914	2270960	2270775	2271108	+	Cryptic_Phage	EC958 4977	EC958 4977	hypothetical protein
EC958	CDS	rec088	2274083	2301672	2274054	2274464	+	Cryptic_Phage	EC958 4981	EC958 4981	hypothetical protein
EC958	CDS	rec088	2274083	2301672	2274685	2275503	+	Cryptic_Phage	EC958 4982	EC958 4982	hypothetical protein
EC958	CDS	rec088	2274083	2301672	2275524	2275748	+	Cryptic_Phage	EC958 4983	EC958 4983	hypothetical protein
EC958	CDS	rec088	2274083	2301672	2275770	2276315	+	Cryptic_Phage	yafX	EC958 2340	hypothetical protein
EC958	CDS	rec088	2274083	2301672	2276331	2276807	+	Cryptic_Phage	EC958 2342	EC958 2342	putative radC-like protein YeeS
EC958	CDS	rec088	2274083	2301672	2276870	2277091	+	Cryptic_Phage	yeeT1	EC958 2343	hypothetical protein
EC958	CDS	rec088	2274083	2301672	2277110	2277754	+	Cryptic_Phage	EC958 2344	EC958 2344	hypothetical protein
EC958	CDS	rec088	2274083	2301672	2277770	2278138	+	Cryptic_Phage	yeeU1	EC958 2345	hypothetical protein
EC958	CDS	rec088	2274083	2301672	2278227	2278601	+	Cryptic_Phage	yeeV1	EC958 2346	hypothetical protein
EC958	CDS	rec088	2274083	2301672	2278598	2278792	+	Cryptic_Phage	yeeW1	EC958 2347	hypothetical protein
EC958	CDS	rec088	2274083	2301672	2279233	2279589	+	Cryptic_Phage	EC958 2348	EC958 2348	hypothetical protein
EC958	CDS	rec088	2274083	2301672	2279690	2280085	-		yeeX	EC958 2349	putative alpha helix protein
EC958	CDS	rec088	2274083	2301672	2280191	2281249	-		yeeA	EC958 2350	hypothetical protein
EC958	CDS	rec088	2274083	2301672	2281447	2281920	-		sbmC	EC958 2351	DNA gyrase inhibitory protein
EC958	CDS	rec088	2274083	2301672	2282039	2283211	-		EC958 2352	EC958 2352	D-alanyl-D-alanine carboxypeptidase
EC958	CDS	rec088	2274083	2301672	2283366	2284841	+		sbcB	EC958 2353	exodeoxyribonuclease I
EC958	CDS	rec088	2274083	2301672	2284952	2285461	-		EC958 2354	EC958 2354	transposase
EC958	CDS	rec088	2274083	2301672	2285627	2286991	-		yeeF	EC958 2355	hypothetical transport protein YeeF
EC958	CDS	rec088	2274083	2301672	2287252	2288202	-		yeeY	EC958 2356	hypothetical transcriptional regulator YeeY
EC958	CDS	rec088	2274083	2301672	2288227	2289051	-		EC958 2357	EC958 2357	protein YeeZ
EC958	CDS	rec088	2274083	2301672	2289134	2289388	-		EC958 2358	EC958 2358	hypothetical protein
EC958	CDS	rec088	2274083	2301672	2289385	2289663	-		yefM	EC958 2359	hypothetical protein
EC958	CDS	rec088	2274083	2301672	2290115	2291014	+		hisG	EC958 2360	ATP phosphoribosyltransferase
EC958	CDS	rec088	2274083	2301672	2291011	2292324	+		hisD	EC958 2361	histidinol dehydrogenase
EC958	CDS	rec088	2274083	2301672	2292321	2293391	+		hisC	EC958 2362	histidinol-phosphate aminotransferase
EC958	CDS	rec088	2274083	2301672	2293388	2294458	+		hisB	EC958 2363	histidine biosynthesis bifunctional protein HisB
EC958	CDS	rec088	2274083	2301672	2294458	2295048	+		hisH	EC958 2364	imidazole glycerol phosphate synthase holoenzyme
EC958	CDS	rec088	2274083	2301672	2295045	2295785	+		hisA	EC958 2365	1-(5-phosphoribosyl)-5-[(5- phosphoribosylamino)methylideneamino] imidazole-4-carboxamide isomerase
EC958	CDS	rec088	2274083	2301672	2295767	2296543	+		hisF	EC958 2366	imidazole glycerol phosphate synthase subunit HisF
EC958	CDS	rec088	2274083	2301672	2296537	2297148	+		hisI	EC958 2367	histidine biosynthesis bifunctional protein HisIE
EC958	CDS	rec088	2274083	2301672	2297334	2298311	-		EC958 2368	EC958 2368	regulator of length of O-antigen component of lipopolysaccharide chains
EC958	CDS	rec088	2274083	2301672	2298457	2299623	-		EC958 2369	EC958 2369	UDP-glucose 6-dehydrogenase
EC958	CDS	rec088	2274083	2301672	2299870	2301276	-		EC958 2370	EC958 2370	6-phosphogluconate dehydrogenase, decarboxylating
EC958	CDS	rec088	2274083	2301672	2301373	2302164	-	O-antigen1	EC958 2371	EC958 2371	hypothetical protein
EC958	CDS	rec089	2309025	2309089	2308558	2309100	-	O-antigen1	rfbC	EC958 2378	dTDP-4-dehydrorhamnose 3,5-epimerase
EC958	CDS	rec090	2309127	2354042	2309105	2309983	-	O-antigen1	rfbA	EC958 2379	glucose-1-phosphate thymidylyltransferase
EC958	CDS	rec090	2309127	2354042	2310041	2310940	-	O-antigen1	rfbD	EC958 2380	dTDP-4-dehydrorhamnose reductase, subunit of dTDP-L-rhamnose synthetase
EC958	CDS	rec090	2309127	2354042	2310940	2312025	-	O-antigen1	rfbB	EC958 2381	RfbB, subunit of dTDP-glucose 4,6-dehydratase
EC958	CDS	rec090	2309127	2354042	2312398	2313303	-		galF	EC958 2382	UTP--glucose-1-phosphate uridylyltransferase
EC958	CDS	rec090	2309127	2354042	2313466	2314860	-		wcaM	EC958 2383	putative colanic acid biosynthetic protein WcaM
EC958	CDS	rec090	2309127	2354042	2314871	2316091	-		wcaL	EC958 2384	putative colanic acid biosynthesis glycosyltransferase WcaL
EC958	CDS	rec090	2309127	2354042	2316088	2317368	-		wcaK	EC958 2385	putative galactokinase
EC958	CDS	rec090	2309127	2354042	2317521	2317832	-		EC958 5177	EC958 5177	hypothetical protein
EC958	CDS	rec090	2309127	2354042	2317837	2319315	-		wzxC	EC958 2386	lipopolysaccharide biosynthesis protein WzxC
EC958	CDS	rec090	2309127	2354042	2319317	2320711	-		wcaJ	EC958 2387	putative colanic acid biosynthsis UDP-glucose lipid carrier transferase
EC958	CDS	rec090	2309127	2354042	2320767	2322185	-		cpsG	EC958 2388	phosphomannomutase
EC958	CDS	rec090	2309127	2354042	2322242	2323678	-		cpsB	EC958 2389	mannose-1-phosphate guanylyltransferase
EC958	CDS	rec090	2309127	2354042	2323681	2324904	-		wcaI	EC958 2390	putative colanic biosynthesis glycosyltransferase
EC958	CDS	rec090	2309127	2354042	2324901	2325383	-		wcaH	EC958 2391	mannose-1-phosphate guanylyltransferase (GDP)
EC958	CDS	rec090	2309127	2354042	2325383	2326348	-		wcaG	EC958 2392	GDP-fucose synthetase chain A
EC958	CDS	rec090	2309127	2354042	2326351	2327472	-		EC958 2393	EC958 2393	subunit of GDP-mannose 4,6-dehydratase
EC958	CDS	rec090	2309127	2354042	2327499	2328047	-		wcaF	EC958 2394	putative colanic acid biosynthesis acetyltransferase WcaF
EC958	CDS	rec090	2309127	2354042	2328063	2328809	-		wcaE	EC958 2395	putative colanic acid biosynthesis glycosyltransferase
EC958	CDS	rec090	2309127	2354042	2328890	2330110	-		wcaD	EC958 2396	putative colanic acid polymerase
EC958	CDS	rec090	2309127	2354042	2330085	2331302	-		wcaC	EC958 2397	putative glycosyltransferase
EC958	CDS	rec090	2309127	2354042	2331299	2331787	-		wcaB	EC958 2398	putative transferase
EC958	CDS	rec090	2309127	2354042	2331790	2332629	-		wcaA	EC958 2399	putative colanic acid biosynthesis glycosyltransferase WcaA
EC958	CDS	rec090	2309127	2354042	2332758	2334956	-		EC958 2400	EC958 2400	probable ATPase
EC958	CDS	rec090	2309127	2354042	2334923	2335366	-		EC958 2401	EC958 2401	tyrosine phosphatase
EC958	CDS	rec090	2309127	2354042	2335372	2336511	-		EC958 2402	EC958 2402	putative polysaccharide export protein
EC958	CDS	rec090	2309127	2354042	2337105	2338754	+		EC958 2403	EC958 2403	putative transport protein
EC958	CDS	rec090	2309127	2354042	2339206	2341059	-		asmA	EC958 2404	AsmA suppressor of OmpF assembly mutants
EC958	CDS	rec090	2309127	2354042	2341081	2341662	-		EC958 2405	EC958 2405	2''-deoxycytidine 5''-triphosphate deaminase
EC958	CDS	rec090	2309127	2354042	2341754	2342458	-		EC958 2406	EC958 2406	uridine/cytidine kinase
EC958	CDS	rec090	2309127	2354042	2342713	2346030	+		yegE	EC958 2407	putative sensor-type protein
EC958	CDS	rec090	2309127	2354042	2346137	2346985	-		alkA	EC958 2408	3-methyl-adenine DNA glycosylase II
EC958	CDS	rec090	2309127	2354042	2347056	2348471	+		yegD	EC958 2409	hypothetical chaperone protein YegD
EC958	CDS	rec090	2309127	2354042	2348484	2350433	-		yegI	EC958 2410	hypothetical protein
EC958	CDS	rec090	2309127	2354042	2350421	2351182	-		yegK	EC958 2411	hypothetical protein
EC958	CDS	rec090	2309127	2354042	2351179	2351838	-		yegL	EC958 2412	hypothetical protein
EC958	CDS	rec090	2309127	2354042	2352403	2352549	+		EC958 4984	EC958 4984	hypothetical protein
EC958	CDS	rec090	2309127	2354042	2352572	2353966	+		yegM	EC958 2413	hypothetical protein
EC958	CDS	rec090	2309127	2354042	2353966	2357088	+		yegN	EC958 2414	hypothetical protein
EC958	CDS	rec091	2365525	2370112	2364360	2365721	+		yegQ	EC958 2420	hypothetical protein
EC958	CDS	rec091	2365525	2370112	2366076	2366231	-		EC958 2421	EC958 2421	hypothetical protein
EC958	CDS	rec091	2365525	2370112	2366221	2366598	-		EC958 2422	EC958 2422	hypothetical protein
EC958	CDS	rec091	2365525	2370112	2366953	2367852	+		EC958 2423	EC958 2423	hypothetical protein
EC958	CDS	rec091	2365525	2370112	2367934	2368713	-		EC958 2424	EC958 2424	hypothetical protein
EC958	CDS	rec091	2365525	2370112	2368813	2369853	-		gatD	EC958 2425	galactitol-1-phosphate dehydrogenase
EC958	CDS	rec091	2365525	2370112	2369901	2370566	-		EC958 2426	EC958 2426	PTS system, galactitol-specific IIC component
EC958	CDS	rec092	2384694	2385522	2384276	2384707	-		yehA''	EC958 5200	putative Yeh fimbriae adhesin YehA
EC958	CDS	rec092	2384694	2385522	2384730	2385233	-		insB	EC958 4985	IS1 transposase
EC958	CDS	rec092	2384694	2385522	2385152	2385427	-		insA	EC958 4986	transposase
EC958	CDS	rec092	2384694	2385522	2385483	2386087	-		yehA''	EC958 2443	putative Yeh fimbrial adhesin YehA
EC958	CDS	rec093	2385735	2385756	2385483	2386087	-		yehA''	EC958 2443	putative Yeh fimbrial adhesin YehA
EC958	CDS	rec094	2388583	2388618	2386103	2388598	-		yehB	EC958 2444	putative outer membrane usher protein YehB
EC958	CDS	rec094	2388583	2388618	2388599	2389273	-		yehC	EC958 2445	putative periplasmic chaperone YehC
EC958	CDS	rec097	2487026	2495499	2487080	2487457	-		EC958 2527	EC958 2527	putative autotransporter
EC958	CDS	rec097	2487026	2495499	2487829	2488032	-		yejO	EC958 2528	hypothetical outer membrane protein YejO
EC958	CDS	rec097	2487026	2495499	2488322	2488999	+		narP	EC958 2529	nitrate/nitrite response regulator protein NarP
EC958	CDS	rec097	2487026	2495499	2489034	2490086	-		ccmH	EC958 2530	cytochrome c-type biogenesis protein CcmH
EC958	CDS	rec097	2487026	2495499	2490083	2490640	-		ccmG	EC958 2531	disulfide oxidoreductase
EC958	CDS	rec097	2487026	2495499	2490637	2492580	-		ccmF	EC958 2532	cytochrome c-type biogenesis protein CcmF
EC958	CDS	rec097	2487026	2495499	2492577	2493056	-		ccmE	EC958 2533	cytochrome c biogenesis protein CcmE
EC958	CDS	rec097	2487026	2495499	2493053	2493262	-		ccmD	EC958 2534	heme exporter protein C
EC958	CDS	rec097	2487026	2495499	2493259	2494020	-		ccmC	EC958 2535	heme exporter protein C
EC958	CDS	rec097	2487026	2495499	2494038	2494700	-		ccmB	EC958 2536	heme exporter protein B
EC958	CDS	rec097	2487026	2495499	2494697	2495320	-		ccmA	EC958 2537	heme exporter protein A
EC958	CDS	rec097	2487026	2495499	2495333	2495935	-		napC	EC958 2538	cytochrome c protein, subunit of nitrate reductase, periplasmic
EC958	CDS	rec098	2554451	2554486	2553632	2554627	+		EC958 2581	EC958 2581	hypothetical protein
EC958	CDS	rec099	2618478	2618723	2618011	2618793	-		hisJ	EC958 2644	histidine-binding periplasmic protein of high-affinity histidine transport system
EC958	CDS	rec100	2619159	2619476	2619014	2619796	-		argT	EC958 2645	Lysine-arginine-ornithine-binding periplasmic protein
EC958	CDS	rec101	2645018	2645036	2644510	2647164	-		yfcU	EC958 2672	putative outer membrane usher YfcU
EC958	CDS	rec102	2656824	2663153	2657037	2658212	+	Phi7	intC	EC958 2682	putative phage integrase
EC958	CDS	rec102	2656824	2663153	2658192	2659142	-	Phi7	EC958 2683	EC958 2683	hypothetical protein
EC958	CDS	rec102	2656824	2663153	2659164	2660045	-	Phi7	EC958 2684	EC958 2684	hypothetical protein
EC958	CDS	rec102	2656824	2663153	2660725	2660997	-	Phi7	EC958 4990	EC958 4990	Ogr/Delta-like zinc finger
EC958	CDS	rec102	2656824	2663153	2661280	2663967	-	Phi7	EC958 2686	EC958 2686	hypothetical phage protein
EC958	CDS	rec103	2664678	2667919	2664600	2665190	-	Phi7	EC958 2689	EC958 2689	hypothetical phage protein
EC958	CDS	rec103	2664678	2667919	2665278	2666282	-	Phi7	EC958 2690	EC958 2690	phage major capsid protein
EC958	CDS	rec103	2664678	2667919	2666305	2667165	-	Phi7	EC958 2691	EC958 2691	hypothetical protein
EC958	CDS	rec103	2664678	2667919	2667183	2667410	-	Phi7	EC958 4991	EC958 4991	putative transcriptional regulator
EC958	CDS	rec103	2664678	2667919	2667523	2667672	-	Phi7	EC958 2692	EC958 2692	hypothetical protein
EC958	CDS	rec104	2670427	2670463	2669178	2670515	+		EC958 2694	EC958 2694	hypothetical protein
EC958	CDS	rec105	2674098	2674166	2673507	2674670	-		emrK	EC958 2697	multidrug resistance protein K
EC958	CDS	rec107	2900094	2912698	2902789	2902971	+		EC958 2895	EC958 2895	hypothetical protein
EC958	CDS	rec107	2900094	2912698	2903013	2905598	-		clpB	EC958 2896	heat shock protein
EC958	CDS	rec107	2900094	2912698	2905716	2906447	-		yfiH	EC958 2897	hypothetical protein
EC958	CDS	rec107	2900094	2912698	2906444	2907424	-		rluD	EC958 2898	ribosomal large subunit pseudouridine synthase D
EC958	CDS	rec107	2900094	2912698	2907559	2908296	+		EC958 2899	EC958 2899	hypothetical protein
EC958	CDS	rec107	2900094	2912698	2908566	2908907	+		EC958 2900	EC958 2900	putative YhbH sigma 54 modulator
EC958	CDS	rec107	2900094	2912698	2909157	2910317	+		pheA	EC958 2901	bifunctional chorismate mutase/prephenate dehydratase
EC958	CDS	rec107	2900094	2912698	2910360	2911481	-		tyrA	EC958 2902	bifunctional chorismate mutase/prephenate dehydratase
EC958	CDS	rec107	2900094	2912698	2911492	2912631	-		aroF	EC958 2903	phospho-2-dehydro-3-deoxyheptonate aldolase, Tyr-sensitive
EC958	CDS	rec108	2942379	2942475	2940296	2942440	+		nrdE	EC958 2940	ribonucleoside-diphosphate reductase 2 alpha chain
EC958	CDS	rec108	2942379	2942475	2942450	2943409	+		nrdF	EC958 2941	ribonucleoside-diphosphate reductase 2 beta chain
EC958	CDS	rec110	3051650	3051722	3051164	3053920	+		barA	EC958 3053	sensor-regulator BarA
EC958	CDS	rec111	3060773	3068981	3060840	3061385	-		EC958 3062	EC958 3062	Syd
EC958	CDS	rec111	3060773	3068981	3061453	3062301	+		yqcD	EC958 3063	hypothetical protein
EC958	CDS	rec111	3060773	3068981	3062413	3063777	+		ygdH	EC958 3064	hypothetical protein
EC958	CDS	rec111	3060773	3068981	3063861	3063992	+		EC958 3065	EC958 3065	hypothetical protein
EC958	CDS	rec111	3060773	3068981	3064334	3065623	+		sdaC	EC958 3066	probable serine transporter
EC958	CDS	rec111	3060773	3068981	3065681	3067048	+		sdaB	EC958 3067	L-serine dehydratase (deaminase), L-SD2
EC958	CDS	rec111	3060773	3068981	3067070	3067915	+		EC958 3068	EC958 3068	exodeoxyribonuclease IX
EC958	CDS	rec111	3060773	3068981	3068020	3069171	-		fucO	EC958 3069	lactaldehyde reductase
EC958	CDS	rec112	3075278	3078427	3075043	3075465	+		fucU	EC958 3074	protein of fucose operon
EC958	CDS	rec112	3075278	3078427	3075514	3076254	+		fucR	EC958 3075	L-fucose operon activator
EC958	CDS	rec112	3075278	3078427	3076298	3077398	-		ygdE	EC958 3076	hypothetical protein
EC958	CDS	rec112	3075278	3078427	3077391	3077693	-		ygdD	EC958 3077	hypothetical protein
EC958	CDS	rec112	3075278	3078427	3077805	3078722	-		gcvA	EC958 3078	positive regulator of gcv operon
EC958	CDS	rec113	3093519	3093706	3093479	3095803	+	T6SS	EC958 3091	EC958 3091	hypothetical protein
EC958	CDS	rec114	3093730	3101042	3093479	3095803	+	T6SS	EC958 3091	EC958 3091	hypothetical protein
EC958	CDS	rec114	3093730	3101042	3095815	3098178	+	T6SS	EC958 3092	EC958 3092	hypothetical protein
EC958	CDS	rec114	3093730	3101042	3098175	3099032	+	T6SS	EC958 5038	EC958 5038	hypothetical protein
EC958	CDS	rec114	3093730	3101042	3099496	3101874	+	T6SS	EC958 3095	EC958 3095	hypothetical protein
EC958	CDS	rec115	3101241	3101427	3099496	3101874	+	T6SS	EC958 3095	EC958 3095	hypothetical protein
EC958	CDS	rec116	3105901	3105943	3105240	3107753	+	T6SS	EC958 3099	EC958 3099	hypothetical protein
EC958	CDS	rec117	3106587	3106811	3105240	3107753	+	T6SS	EC958 3099	EC958 3099	hypothetical protein
EC958	CDS	rec118	3111860	3113149	3110221	3111900	+	T6SS	EC958 5157	EC958 5157	putative membrane protein
EC958	CDS	rec118	3111860	3113149	3112041	3113582	+	T6SS	EC958 3103	EC958 3103	hypothetical protein
EC958	CDS	rec119	3122889	3134713	3121913	3123001	+	T6SS	EC958 5040	EC958 5040	hypothetical protein
EC958	CDS	rec119	3122889	3134713	3122982	3123518	+	T6SS	EC958 5041	EC958 5041	hypothetical protein
EC958	CDS	rec119	3122889	3134713	3123522	3123950	+	T6SS	EC958 5042	EC958 5042	type VI secretion system lysozyme-like protein
EC958	CDS	rec119	3122889	3134713	3123950	3125326	+	T6SS	EC958 5043	EC958 5043	hypothetical protein
EC958	CDS	rec119	3122889	3134713	3125626	3126582	-	T6SS	EC958 3113	EC958 3113	PTS system, maltose and glucose-specific IIABC component
EC958	CDS	rec119	3122889	3134713	3126645	3127241	-	T6SS	EC958 3114	EC958 3114	antiterminator
EC958	CDS	rec119	3122889	3134713	3127244	3128419	-	T6SS	EC958 3115	EC958 3115	N-acetylmuramoyl-L-alanine amidase AmiC
EC958	CDS	rec119	3122889	3134713	3128419	3129999	-	T6SS	EC958 3116	EC958 3116	N-acetylmuramoyl-L-alanine amidase AmiC
EC958	CDS	rec119	3122889	3134713	3130031	3130912	-	T6SS	EC958 3117	EC958 3117	hypothetical protein
EC958	CDS	rec119	3122889	3134713	3131113	3132456	-		amiC	EC958 3118	exodeoxyribonuclease V alpha chain
EC958	CDS	rec119	3122889	3134713	3132598	3133929	+		argA	EC958 5044	amino-acid acetyltransferase
EC958	CDS	rec119	3122889	3134713	3134011	3135837	-		recD	EC958 3119	exodeoxyribonuclease V beta chain
EC958	CDS	rec120	3167983	3168039	3167789	3168973	-		yqeF	EC958 3144	probable acetyl-CoA acetyltransferase
EC958	CDS	rec121	3185178	3202706	3184219	3185844	-		yqeB	EC958 3156	hypothetical protein
EC958	CDS	rec121	3185178	3202706	3185892	3186662	-		yqeC	EC958 3157	hypothetical protein
EC958	CDS	rec121	3185178	3202706	3186766	3187344	+		ygfJ	EC958 3158	hypothetical protein
EC958	CDS	rec121	3185178	3202706	3187666	3190764	+		ygfK	EC958 3159	hypothetical protein
EC958	CDS	rec121	3185178	3202706	3190767	3192095	+		EC958 3160	EC958 3160	SsnA protein
EC958	CDS	rec121	3185178	3202706	3192146	3192925	+		ygfM	EC958 3161	hypothetical protein
EC958	CDS	rec121	3185178	3202706	3192922	3195792	+		xdhD	EC958 3162	possible hypoxanthine oxidase XdhD
EC958	CDS	rec121	3185178	3202706	3195900	3197357	+		ygfO	EC958 3163	putative transport protein
EC958	CDS	rec121	3185178	3202706	3197252	3198691	+		ygfP	EC958 3164	guanine deaminase
EC958	CDS	rec121	3185178	3202706	3198727	3200094	+		EC958 3165	EC958 3165	hypothetical protein
EC958	CDS	rec121	3185178	3202706	3200130	3200621	-		ygfS	EC958 3166	putative electron transport protein YgfS
EC958	CDS	rec121	3185178	3202706	3200618	3202552	-		ygfT	EC958 3167	hypothetical protein
EC958	CDS	rec122	3203737	3204101	3202844	3204421	+		ygfU	EC958 3168	putative purine permease YgfU
EC958	CDS	rec123	3204453	3207267	3204423	3204548	+		EC958 3169	EC958 3169	hypothetical protein
EC958	CDS	rec123	3204453	3207267	3204671	3205219	+		EC958 3170	EC958 3170	isopentenyl-diphosphate delta-isomerase
EC958	CDS	rec123	3204453	3207267	3205262	3206779	-		lysS	EC958 3171	lysine tRNA synthetase
EC958	CDS	rec123	3204453	3207267	3206789	3207787	-		prfA	EC958 3172	peptide chain release factor RF-2
EC958	CDS	rec124	3208072	3209479	3207978	3209711	-		recJ	EC958 3174	single-stranded-DNA-specific exonuclease RecJ
EC958	CDS	rec125	3209868	3286349	3209717	3210427	-		dsbC	EC958 3175	thiol disulfide interchange protein DsbC
EC958	CDS	rec125	3209868	3286349	3210452	3211348	-		xerD	EC958 3176	site-specific recombinase
EC958	CDS	rec125	3209868	3286349	3211460	3211981	+		fldB	EC958 3177	flavodoxin 2
EC958	CDS	rec125	3209868	3286349	3212021	3212428	-		ygfX	EC958 3178	hypothetical protein
EC958	CDS	rec125	3209868	3286349	3212409	3212675	-		ygfY	EC958 3179	hypothetical protein
EC958	CDS	rec125	3209868	3286349	3212918	3213898	+		ygfZ	EC958 3180	tRNA-modifying protein YgfZ
EC958	CDS	rec125	3209868	3286349	3213975	3214634	-		EC958 3181	EC958 3181	putative oxidoreductase
EC958	CDS	rec125	3209868	3286349	3214798	3215109	-		yqfB	EC958 3182	hypothetical protein
EC958	CDS	rec125	3209868	3286349	3215130	3216587	+		bglA	EC958 3183	6-phospho-beta-glucosidase BglA
EC958	CDS	rec125	3209868	3286349	3216753	3219626	-		gcvP	EC958 3184	decarboxylating glycine dehydrogenase
EC958	CDS	rec125	3209868	3286349	3219745	3220137	-		gcvH	EC958 3185	Glycine cleavage system H protein
EC958	CDS	rec125	3209868	3286349	3220158	3221252	-		gcvT	EC958 3186	aminomethyltransferase
EC958	CDS	rec125	3209868	3286349	3221700	3222902	-		visC	EC958 3187	protein VisC
EC958	CDS	rec125	3209868	3286349	3222925	3224103	-		ubiH	EC958 3188	2-octaprenyl-6-methoxyphenol hydroxylase
EC958	CDS	rec125	3209868	3286349	3224100	3225425	-		pepP	EC958 3189	Xaa-Pro aminopeptidase
EC958	CDS	rec125	3209868	3286349	3225451	3226035	-		ygfB	EC958 3190	hypothetical protein
EC958	CDS	rec125	3209868	3286349	3226197	3226526	+		ygfE	EC958 3191	hypothetical protein
EC958	CDS	rec125	3209868	3286349	3226628	3227374	+		ygfA	EC958 3192	hypothetical protein
EC958	CDS	rec125	3209868	3286349	3227763	3228995	-		serA	EC958 3193	D-3-phosphoglycerate dehydrogenase
EC958	CDS	rec125	3209868	3286349	3229251	3229982	-		rpiA	EC958 3194	ribose-5-phosphate isomerase, constitutive
EC958	CDS	rec125	3209868	3286349	3229966	3230244	-		yqfE	EC958 3195	hypothetical protein
EC958	CDS	rec125	3209868	3286349	3230271	3231230	+		iciA	EC958 3196	chromosome initiation inhibitor
EC958	CDS	rec125	3209868	3286349	3231433	3232488	+		EC958 3197	EC958 3197	hypothetical protein
EC958	CDS	rec125	3209868	3286349	3232485	3232763	-		EC958 3198	EC958 3198	hypothetical transcriptional regulator YgfI
EC958	CDS	rec125	3209868	3286349	3232803	3233096	-		EC958 3199	EC958 3199	hypothetical transcriptional regulator YgfI
EC958	CDS	rec125	3209868	3286349	3233106	3233381	-		EC958 3200	EC958 3200	hypothetical transcriptional regulator YgfI
EC958	CDS	rec125	3209868	3286349	3233549	3234289	-		yggE	EC958 3201	hypothetical protein
EC958	CDS	rec125	3209868	3286349	3234382	3235017	-		yggA	EC958 3202	hypothetical protein
EC958	CDS	rec125	3209868	3286349	3235156	3236016	-		yggB	EC958 3203	hypothetical protein
EC958	CDS	rec125	3209868	3286349	3236207	3237370	-		EC958 3204	EC958 3204	fructose-bisphosphate aldolase class II
EC958	CDS	rec125	3209868	3286349	3237500	3238726	-		EC958 3205	EC958 3205	phosphoglycerate kinase
EC958	CDS	rec125	3209868	3286349	3238713	3239816	-		EC958 3206	EC958 3206	D-erythrose 4-phosphate dehydrogenase
EC958	CDS	rec125	3209868	3286349	3240104	3240535	+		EC958 3207	EC958 3207	hypothetical protein
EC958	CDS	rec125	3209868	3286349	3240558	3241136	+		EC958 3208	EC958 3208	hypothetical protein
EC958	CDS	rec125	3209868	3286349	3241137	3241844	+		EC958 3209	EC958 3209	hypothetical protein
EC958	CDS	rec125	3209868	3286349	3241973	3242509	+		EC958 3210	EC958 3210	putative ATP-binding protein of ABC transport system
EC958	CDS	rec125	3209868	3286349	3242470	3243180	+		EC958 3211	EC958 3211	putative ATP-binding protein of ABC transport system
EC958	CDS	rec125	3209868	3286349	3243152	3243865	-		yggC	EC958 3212	hypothetical protein
EC958	CDS	rec125	3209868	3286349	3243862	3244371	-		yggD	EC958 3213	putative transcriptional regulator
EC958	CDS	rec125	3209868	3286349	3244393	3245358	-		EC958 3214	EC958 3214	putative hexoseP phosphatase
EC958	CDS	rec125	3209868	3286349	3245355	3246632	-		EC958 3215	EC958 3215	putative oxidoreductase
EC958	CDS	rec125	3209868	3286349	3246647	3248035	-		cmtA	EC958 3216	PTS system, mannitol (cryptic)-specific IIBC component
EC958	CDS	rec125	3209868	3286349	3248063	3248506	-		cmtB	EC958 3217	PTS system, mannitol-specific enzyme II component, cryptic
EC958	CDS	rec125	3209868	3286349	3248607	3248804	+		EC958 3218	EC958 3218	hypothetical protein
EC958	CDS	rec125	3209868	3286349	3248884	3249792	+		EC958 3219	EC958 3219	putative SPFH domain containing serine protease
EC958	CDS	rec125	3209868	3286349	3249999	3252020	-		tktA	EC958 3220	transketolase 1
EC958	CDS	rec125	3209868	3286349	3252049	3253026	+		yggG	EC958 3221	putative metalloprotease YggG
EC958	CDS	rec125	3209868	3286349	3253456	3254376	-		speB	EC958 5053	Agmatinase
EC958	CDS	rec125	3209868	3286349	3254512	3255243	-		EC958 5054	EC958 5054	hypothetical protein
EC958	CDS	rec125	3209868	3286349	3255389	3257377	-		speA	EC958 5055	Biosynthetic arginine decarboxylase
EC958	CDS	rec125	3209868	3286349	3257853	3258119	-		yqgD	EC958 5056	hypothetical protein
EC958	CDS	rec125	3209868	3286349	3258148	3259314	+		metK	EC958 5057	S-adenosylmethionine synthase
EC958	CDS	rec125	3209868	3286349	3259738	3261144	+		galP	EC958 3229	galactose-proton symporter
EC958	CDS	rec125	3209868	3286349	3261221	3261718	+		sprT	EC958 3230	protein SprT
EC958	CDS	rec125	3209868	3286349	3261810	3262520	+		endA	EC958 3231	endonuclease I
EC958	CDS	rec125	3209868	3286349	3262573	3263331	+		yggJ	EC958 3232	hypothetical protein
EC958	CDS	rec125	3209868	3286349	3263344	3264294	+		gshB	EC958 3233	glutathione synthetase
EC958	CDS	rec125	3209868	3286349	3264331	3264966	+		yqgE	EC958 3234	hypothetical protein
EC958	CDS	rec125	3209868	3286349	3264966	3265382	+		EC958 3235	EC958 3235	hypothetical protein
EC958	CDS	rec125	3209868	3286349	3265497	3266552	-		yggR	EC958 3236	hypothetical protein
EC958	CDS	rec125	3209868	3286349	3266495	3267199	+		yggS	EC958 3237	hypothetical protein
EC958	CDS	rec125	3209868	3286349	3267217	3267783	+		yggT	EC958 3238	putative resistance protein
EC958	CDS	rec125	3209868	3286349	3267768	3268070	+		yggU	EC958 3239	hypothetical protein
EC958	CDS	rec125	3209868	3286349	3268078	3268671	+		yggV	EC958 3240	HAM1-like protein
EC958	CDS	rec125	3209868	3286349	3268664	3269800	+		yggW	EC958 3241	hypothetical protein
EC958	CDS	rec125	3209868	3286349	3270115	3271101	+		EC958 3242	EC958 3242	putative c4-dicarboxylate transport system binding protein
EC958	CDS	rec125	3209868	3286349	3271146	3271649	+		EC958 3243	EC958 3243	putative TRAP-type C4-dicarboxylate transport system, small permease component
EC958	CDS	rec125	3209868	3286349	3271649	3272950	+		EC958 3244	EC958 3244	c4-dicarboxylate permease
EC958	CDS	rec125	3209868	3286349	3273006	3274013	-		yggM	EC958 3245	hypothetical protein
EC958	CDS	rec125	3209868	3286349	3274130	3275176	-		ansB	EC958 3246	L-asparaginase II
EC958	CDS	rec125	3209868	3286349	3275352	3276071	-		yggN	EC958 3247	hypothetical protein
EC958	CDS	rec125	3209868	3286349	3276092	3276232	-		EC958 3248	EC958 3248	hypothetical protein
EC958	CDS	rec125	3209868	3286349	3276255	3276611	-		yggL	EC958 3249	hypothetical protein
EC958	CDS	rec125	3209868	3286349	3276581	3277300	-		yggH	EC958 3250	hypothetical methyltransferase YggH
EC958	CDS	rec125	3209868	3286349	3277431	3278513	+		mutY	EC958 3251	A/G-specific adenine glycosylase
EC958	CDS	rec125	3209868	3286349	3278541	3278816	+		yggX	EC958 3252	hypothetical protein
EC958	CDS	rec125	3209868	3286349	3278878	3279960	+		mltC	EC958 3253	membrane-bound lytic murein transglycosylase C
EC958	CDS	rec125	3209868	3286349	3280114	3281418	+		nupG	EC958 3254	transport of nucleosides, permease protein
EC958	CDS	rec125	3209868	3286349	3281467	3283602	-		speC	EC958 3255	ornithine decarboxylase, constitutive
EC958	CDS	rec125	3209868	3286349	3283995	3284702	+		yqgA	EC958 3256	hypothetical protein
EC958	CDS	rec125	3209868	3286349	3285081	3286346	+	GI-pheV	EC958 3257	EC958 3257	integrase
EC958	CDS	rec126	3286419	3308060	3286602	3287645	+	GI-pheV	EC958 3258	EC958 3258	putative homolog to shiA (SHI-2 pathogenicity island of Shigella flexneri)
EC958	CDS	rec126	3286419	3308060	3288175	3288450	+	GI-pheV	insA	EC958 5058	transposase
EC958	CDS	rec126	3286419	3308060	3288495	3288872	+	GI-pheV	insB	EC958 5059	IS1 transposase
EC958	CDS	rec126	3286419	3308060	3289339	3289869	-	GI-pheV	papX	EC958 3259	regulator protein PapX
EC958	CDS	rec126	3286419	3308060	3290004	3290129	+	GI-pheV	EC958 3260	EC958 3260	hypothetical protein
EC958	CDS	rec126	3286419	3308060	3290162	3290539	-	GI-pheV	insB	EC958 5060	IS1 transposase
EC958	CDS	rec126	3286419	3308060	3290584	3290859	-	GI-pheV	insA	EC958 5061	transposase
EC958	CDS	rec126	3286419	3308060	3290888	3291157	-	GI-pheV	EC958 3261	EC958 3261	major pilin subunit PapA
EC958	CDS	rec126	3286419	3308060	3291154	3291456	-	GI-pheV	EC958 5062	EC958 5062	pap fimbrial pilin protein
EC958	CDS	rec126	3286419	3308060	3292382	3292615	+	GI-pheV	papI	EC958 3262	pap operon regulatory protein PapI
EC958	CDS	rec126	3286419	3308060	3293266	3294066	-	GI-pheV	EC958 3263	EC958 3263	hypothetical protein
EC958	CDS	rec126	3286419	3308060	3294066	3294392	-	GI-pheV	EC958 3264	EC958 3264	hypothetical protein
EC958	CDS	rec126	3286419	3308060	3294665	3294793	-	GI-pheV	EC958 3265	EC958 3265	hypothetical protein
EC958	CDS	rec126	3286419	3308060	3295132	3295878	-	GI-pheV	EC958 3266	EC958 3266	putative transposase
EC958	CDS	rec126	3286419	3308060	3296430	3296690	+	GI-pheV	EC958 3267	EC958 3267	hypothetical protein; putative exported protein
EC958	CDS	rec126	3286419	3308060	3296732	3297292	+	GI-pheV	EC958 3268	EC958 3268	hypothetical protein
EC958	CDS	rec126	3286419	3308060	3297332	3297760	+	GI-pheV	EC958 3269	EC958 3269	hypothetical protein
EC958	CDS	rec126	3286419	3308060	3298478	3299671	-	GI-pheV	shiF	EC958 3270	putative membrane transport protein, major facilitator superfamily
EC958	CDS	rec126	3286419	3308060	3299807	3301531	+	GI-pheV	iucA	EC958 3271	aerobactin siderophore biosynthesis protein
EC958	CDS	rec126	3286419	3308060	3301532	3302479	+	GI-pheV	iucB	EC958 3272	aerobactin siderophore biosynthesis protein, N(6)-hydroxylysine acetylase
EC958	CDS	rec126	3286419	3308060	3302479	3304221	+	GI-pheV	iucC	EC958 3273	aerobactin siderophore biosynthesis protein
EC958	CDS	rec126	3286419	3308060	3304218	3305495	+	GI-pheV	iucD	EC958 3274	L-lysine 6-monooxygenase
EC958	CDS	rec126	3286419	3308060	3305577	3307778	+	GI-pheV	iutA	EC958 3275	ferric aerobactin receptor IutA
EC958	CDS	rec126	3286419	3308060	3307716	3308021	-	GI-pheV	EC958 5178	EC958 5178	hypothetical protein
EC958	CDS	rec128	3313010	3314445	3312881	3313143	+	GI-pheV	EC958 5063	EC958 5063	transposase
EC958	CDS	rec128	3313010	3314445	3313206	3314357	+	GI-pheV	insI	EC958 3280	IS30 transposase
EC958	CDS	rec128	3313010	3314445	3314442	3315260	+	GI-pheV	EC958 5064	EC958 5064	integrase core domain protein
EC958	CDS	rec129	3316038	3317737	3316143	3316604	+	GI-pheV	EC958 3282	EC958 3282	putative transposase
EC958	CDS	rec129	3316038	3317737	3316641	3317180	+	GI-pheV	EC958 3283	EC958 3283	hypothetical protein
EC958	CDS	rec129	3316038	3317737	3317328	3317675	+	GI-pheV	EC958 3284	EC958 3284	putative transposase
EC958	CDS	rec129	3316038	3317737	3317685	3317888	-	GI-pheV	EC958 3285	EC958 3285	hypothetical protein
EC958	CDS	rec130	3318209	3320425	3318363	3318635	+	GI-pheV	EC958 3286	EC958 3286	hypothetical protein
EC958	CDS	rec130	3318209	3320425	3319138	3319353	-	GI-pheV	EC958 3287	EC958 3287	hypothetical protein
EC958	CDS	rec130	3318209	3320425	3319357	3319716	-	GI-pheV	EC958 3288	EC958 3288	hypothetical protein
EC958	CDS	rec130	3318209	3320425	3320007	3320249	-	GI-pheV	EC958 3289	EC958 3289	hypothetical protein
EC958	CDS	rec131	3320634	3325070	3320653	3320850	-	GI-pheV	EC958 3290	EC958 3290	hypothetical protein
EC958	CDS	rec131	3320634	3325070	3321111	3323201	-	GI-pheV	EC958 3291	EC958 3291	putative Iha adhesin (receptor)
EC958	CDS	rec131	3320634	3325070	3323701	3324525	-	GI-pheV	insD	EC958 3292	IS2 insertion element transposase
EC958	CDS	rec131	3320634	3325070	3324564	3324974	-	GI-pheV	insC	EC958 3293	IS2 insertion element repressor
EC958	CDS	rec132	3334541	3336662	3334706	3335068	+	GI-pheV	EC958 3302	EC958 3302	hypothetical protein
EC958	CDS	rec132	3334541	3336662	3335065	3335415	+	GI-pheV	EC958 3303	EC958 3303	hypothetical protein
EC958	CDS	rec132	3334541	3336662	3335446	3336546	+	GI-pheV	EC958 3304	EC958 3304	hypothetical protein
EC958	CDS	rec132	3334541	3336662	3336543	3338081	+	GI-pheV	EC958 3306	EC958 3306	transposase
EC958	CDS	rec133	3336791	3473130	3336543	3338081	+	GI-pheV	EC958 3306	EC958 3306	transposase
EC958	CDS	rec133	3336791	3473130	3337997	3338305	-	GI-pheV	EC958 5066	EC958 5066	hypothetical protein
EC958	CDS	rec133	3336791	3473130	3338302	3338685	-	GI-pheV	EC958 3307	EC958 3307	hypothetical protein
EC958	CDS	rec133	3336791	3473130	3338437	3338988	+	GI-pheV	EC958 3308	EC958 3308	hypothetical protein
EC958	CDS	rec133	3336791	3473130	3338852	3339421	-	GI-pheV	EC958 5067	EC958 5067	hypothetical protein
EC958	CDS	rec133	3336791	3473130	3341255	3341461	+	GI-pheV	EC958 5068	EC958 5068	putative transcriptional regulator
EC958	CDS	rec133	3336791	3473130	3341547	3342119	+	GI-pheV	EC958 3309	EC958 3309	hypothetical protein
EC958	CDS	rec133	3336791	3473130	3342240	3343730	-	GI-pheV	yfjI	EC958 3310	hypothetical protein
EC958	CDS	rec133	3336791	3473130	3343925	3344146	-	GI-pheV	EC958 3311	EC958 3311	hypothetical protein
EC958	CDS	rec133	3336791	3473130	3345062	3345934	+	GI-pheV	EC958 3313	EC958 3313	hypothetical protein
EC958	CDS	rec133	3336791	3473130	3346262	3349387	+	GI-pheV	flu	EC958 3314	antigen 43 (Ag43) phase-variable aggregation and biofilm formation autotransporter
EC958	CDS	rec133	3336791	3473130	3349508	3352024	+	GI-pheV	EC958 3315	EC958 3315	hypothetical protein
EC958	CDS	rec133	3336791	3473130	3352100	3352555	+	GI-pheV	EC958 3316	EC958 3316	hypothetical protein
EC958	CDS	rec133	3336791	3473130	3352678	3352866	-	GI-pheV	EC958 3317	EC958 3317	hypothetical protein
EC958	CDS	rec133	3336791	3473130	3352970	3353788	+	GI-pheV	yafZ2	EC958 3318	hypothetical protein
EC958	CDS	rec133	3336791	3473130	3353843	3354328	+	GI-pheV	EC958 3319	EC958 3319	hypothetical protein
EC958	CDS	rec133	3336791	3473130	3354344	3354820	+	GI-pheV	EC958 3320	EC958 3320	putative radC-like protein YeeS
EC958	CDS	rec133	3336791	3473130	3354883	3355104	+	GI-pheV	EC958 3321	EC958 3321	hypothetical protein
EC958	CDS	rec133	3336791	3473130	3355123	3355767	+	GI-pheV	EC958 3322	EC958 3322	hypothetical protein
EC958	CDS	rec133	3336791	3473130	3355817	3356197	+	GI-pheV	EC958 3323	EC958 3323	hypothetical protein
EC958	CDS	rec133	3336791	3473130	3356274	3356651	+	GI-pheV	EC958 3324	EC958 3324	hypothetical protein
EC958	CDS	rec133	3336791	3473130	3356648	3357136	+	GI-pheV	EC958 3325	EC958 3325	hypothetical protein
EC958	CDS	rec133	3336791	3473130	3357153	3357350	+	GI-pheV	EC958 3326	EC958 3326	hypothetical protein
EC958	CDS	rec133	3336791	3473130	3357435	3358280	+	GI-pheV	EC958 3327	EC958 3327	hypothetical protein
EC958	CDS	rec133	3336791	3473130	3358349	3358744	+	GI-pheV	EC958 3328	EC958 3328	hypothetical protein
EC958	CDS	rec133	3336791	3473130	3358737	3359630	+	GI-pheV	EC958 3329	EC958 3329	hypothetical protein
EC958	CDS	rec133	3336791	3473130	3360116	3360271	+		EC958 3330	EC958 3330	hypothetical protein
EC958	CDS	rec133	3336791	3473130	3360620	3362119	+		EC958 3331	EC958 3331	hypothetical protein
EC958	CDS	rec133	3336791	3473130	3362311	3362871	+		EC958 3332	EC958 3332	hypothetical protein
EC958	CDS	rec133	3336791	3473130	3363461	3364480	+	Capsule	kpsF	EC958 3333	polysialic acid capsule synthesis protein KpsF
EC958	CDS	rec133	3336791	3473130	3364552	3365700	+	Capsule	kpsE	EC958 3334	polysialic acid capsule synthesis protein KpsE
EC958	CDS	rec133	3336791	3473130	3365721	3367400	+	Capsule	kpsD	EC958 3335	polysialic acid transport protein KpsD
EC958	CDS	rec133	3336791	3473130	3367410	3368150	+	Capsule	kpsU	EC958 3336	3-deoxy-manno-octulosonate cytidylyltransferase
EC958	CDS	rec133	3336791	3473130	3368147	3370174	+	Capsule	kpsC	EC958 3337	capsule polysaccharide export protein KpsC
EC958	CDS	rec133	3336791	3473130	3370209	3371405	+	Capsule	kpsS	EC958 3338	polysialic acid capsule synthesis protein KpsS
EC958	CDS	rec133	3336791	3473130	3371606	3372742	-	Capsule	EC958 3339	EC958 3339	hypothetical protein
EC958	CDS	rec133	3336791	3473130	3372759	3374216	-	Capsule	EC958 3340	EC958 3340	hypothetical protein
EC958	CDS	rec133	3336791	3473130	3374233	3376974	-	Capsule	EC958 3341	EC958 3341	hypothetical protein
EC958	CDS	rec133	3336791	3473130	3377010	3377555	-	Capsule	EC958 5205	EC958 5205	hypothetical protein
EC958	CDS	rec133	3336791	3473130	3377776	3378447	-	Capsule	kpsT	EC958 3342	KpsT protein
EC958	CDS	rec133	3336791	3473130	3378444	3379220	-	Capsule	kpsM	EC958 3343	polysialic acid transport protein KpsM
EC958	CDS	rec133	3336791	3473130	3380365	3380901	-		gspM	EC958 3344	putative secretion pathway protein
EC958	CDS	rec133	3336791	3473130	3380903	3382081	-		gspL	EC958 3345	hypothetical type II secretion protein GspL
EC958	CDS	rec133	3336791	3473130	3382078	3383055	-		gspK	EC958 3346	hypothetical protein
EC958	CDS	rec133	3336791	3473130	3383052	3383621	-		gspJ	EC958 3347	hypothetical type II secretion protein GspJ
EC958	CDS	rec133	3336791	3473130	3383654	3384025	-		gspI	EC958 3348	hypothetical type II secretion protein GspI
EC958	CDS	rec133	3336791	3473130	3384022	3384585	-		gspH	EC958 3349	hypothetical type II secretion protein GspH
EC958	CDS	rec133	3336791	3473130	3384589	3385044	-		gspG	EC958 3350	hypothetical type II secretion protein GspG
EC958	CDS	rec133	3336791	3473130	3385061	3386284	-		gspF	EC958 3351	hypothetical type II secretion protein GspF
EC958	CDS	rec133	3336791	3473130	3386284	3387777	-		gspE	EC958 3352	hypothetical type II secretion protein GspE
EC958	CDS	rec133	3336791	3473130	3387777	3389837	-		gspD	EC958 3353	hypothetical type II secretion protein GspD
EC958	CDS	rec133	3336791	3473130	3389867	3390697	-		gspC	EC958 3354	hypothetical type II secretion protein GspC
EC958	CDS	rec133	3336791	3473130	3390844	3391254	-	T2SS	yghG	EC958 3355	hypothetical lipoprotein
EC958	CDS	rec133	3336791	3473130	3391320	3392129	-		pppA	EC958 3356	putative prepilin peptidase A
EC958	CDS	rec133	3336791	3473130	3392259	3396824	-	T2SS	yghJ	EC958 3357	inner membrane lipoprotein
EC958	CDS	rec133	3336791	3473130	3396974	3397174	+		EC958 3358	EC958 3358	hypothetical protein
EC958	CDS	rec133	3336791	3473130	3397171	3397293	-		EC958 3359	EC958 3359	hypothetical protein
EC958	CDS	rec133	3336791	3473130	3397308	3398990	-		glcA	EC958 3360	putative permease
EC958	CDS	rec133	3336791	3473130	3399345	3401516	-		glcB	EC958 3361	malate synthase G
EC958	CDS	rec133	3336791	3473130	3401538	3401960	-		glcG	EC958 3362	protein GlcG
EC958	CDS	rec133	3336791	3473130	3401947	3403170	-		EC958 3363	EC958 3363	glycolate oxidase iron-sulfur subunit
EC958	CDS	rec133	3336791	3473130	3403181	3404236	-		EC958 3364	EC958 3364	glycolate oxidase FAD binding subunit
EC958	CDS	rec133	3336791	3473130	3404233	3405732	-		glcD	EC958 3365	glycolate oxidase subunit D
EC958	CDS	rec133	3336791	3473130	3405932	3406753	+		glcC	EC958 3366	Glc operon transcriptional activator
EC958	CDS	rec133	3336791	3473130	3406893	3407972	-		EC958 3367	EC958 3367	hypothetical protein
EC958	CDS	rec133	3336791	3473130	3408334	3410067	+		EC958 3368	EC958 3368	putative saframycin Mx1 synthetase B
EC958	CDS	rec133	3336791	3473130	3410064	3410978	+		EC958 3369	EC958 3369	hypothetical protein
EC958	CDS	rec133	3336791	3473130	3411010	3411258	+		EC958 3370	EC958 3370	acyl carrier protein, putative
EC958	CDS	rec133	3336791	3473130	3411258	3412430	+		EC958 3371	EC958 3371	hypothetical protein
EC958	CDS	rec133	3336791	3473130	3412465	3413544	-		EC958 3372	EC958 3372	hypothetical protein
EC958	CDS	rec133	3336791	3473130	3413541	3414611	-		EC958 3373	EC958 3373	hypothetical protein
EC958	CDS	rec133	3336791	3473130	3414642	3415202	-		EC958 3374	EC958 3374	protein YtfJ
EC958	CDS	rec133	3336791	3473130	3415214	3416038	-		EC958 3375	EC958 3375	hypothetical protein
EC958	CDS	rec133	3336791	3473130	3416038	3417387	-		yghQ	EC958 3376	hypothetical protein
EC958	CDS	rec133	3336791	3473130	3417433	3418206	-		yghR	EC958 3377	hypothetical protein
EC958	CDS	rec133	3336791	3473130	3418238	3418951	-		yghS	EC958 3378	hypothetical ATP-binding protein YghS
EC958	CDS	rec133	3336791	3473130	3419125	3419817	+		yghT	EC958 3379	hypothetical ATP-binding protein YghT
EC958	CDS	rec133	3336791	3473130	3419866	3421365	-		pitB	EC958 3380	probable low-affinity inorganic phosphate transporter 2
EC958	CDS	rec133	3336791	3473130	3421657	3423519	-		EC958 3382	EC958 3382	glutathionylspermidine synthase
EC958	CDS	rec133	3336791	3473130	3423673	3424587	+		yghU	EC958 3383	hypothetical GST-like protein YghU
EC958	CDS	rec133	3336791	3473130	3424657	3424905	-		hybG	EC958 3384	hydrogenase-2 operon protein HybG
EC958	CDS	rec133	3336791	3473130	3424918	3425259	-		hybF	EC958 3385	probable hydrogenase nickel incorporation protein HybF
EC958	CDS	rec133	3336791	3473130	3425252	3425740	-		hybE	EC958 3386	hydrogenase-2 operon protein HybE
EC958	CDS	rec133	3336791	3473130	3425733	3426227	-		hybD	EC958 3387	hydrogenase 2 maturation protease
EC958	CDS	rec133	3336791	3473130	3426227	3427930	-		hybC	EC958 3388	probable large subunit, hydrogenase-2
EC958	CDS	rec133	3336791	3473130	3427927	3429105	-		hybB	EC958 3389	probable Ni/Fe-hydrogenase 2 B-type cytochrome subunit
EC958	CDS	rec133	3336791	3473130	3429095	3430081	-		hybA	EC958 3390	hydrogenase-2 operon protein HybA
EC958	CDS	rec133	3336791	3473130	3430084	3431202	-		EC958 3391	EC958 3391	putative hydrogenase subunit
EC958	CDS	rec133	3336791	3473130	3431217	3431333	+		EC958 3392	EC958 3392	hypothetical protein
EC958	CDS	rec133	3336791	3473130	3431391	3431678	-		yghW	EC958 3393	hypothetical protein
EC958	CDS	rec133	3336791	3473130	3431797	3432723	-		EC958 3394	EC958 3394	putative enzyme
EC958	CDS	rec133	3336791	3473130	3432841	3433881	+		yghZ	EC958 3395	hypothetical protein
EC958	CDS	rec133	3336791	3473130	3433921	3434445	-		yqhA	EC958 3396	hypothetical protein
EC958	CDS	rec133	3336791	3473130	3434603	3435490	+		yghA	EC958 3397	hypothetical oxidoreductase YghA
EC958	CDS	rec133	3336791	3473130	3435529	3435954	-		exbD	EC958 3398	TonB-dependent enterochelin uptake protein
EC958	CDS	rec133	3336791	3473130	3435961	3436695	-		exbB	EC958 3399	TonB-dependent enterochelin uptake protein
EC958	CDS	rec133	3336791	3473130	3436812	3438134	+		metC	EC958 3400	cystathionine beta-lyase
EC958	CDS	rec133	3336791	3473130	3438274	3438933	+		yghB	EC958 3401	hypothetical protein
EC958	CDS	rec133	3336791	3473130	3438973	3440100	-		yqhC	EC958 3402	hypothetical transcriptional regulator YqhC
EC958	CDS	rec133	3336791	3473130	3440066	3441229	+		yqhD	EC958 3403	hypothetical oxidoreductase YqhD
EC958	CDS	rec133	3336791	3473130	3441334	3442161	+		dkgA	EC958 3404	bifunctional beta-keto ester reductase/2,5-diketo-D-gluconate reductase A
EC958	CDS	rec133	3336791	3473130	3442361	3443287	+		yqhG	EC958 3405	hypothetical protein
EC958	CDS	rec133	3336791	3473130	3443338	3443595	+		yqhH	EC958 3406	hypothetical lipoprotein YqhH
EC958	CDS	rec133	3336791	3473130	3443637	3445856	-		EC958 3407	EC958 3407	hypothetical protein
EC958	CDS	rec133	3336791	3473130	3446108	3446857	+		EC958 3408	EC958 3408	putative regulator
EC958	CDS	rec133	3336791	3473130	3447144	3448652	+		EC958 3409	EC958 3409	hypothetical oxidoreductase YdfI
EC958	CDS	rec133	3336791	3473130	3448649	3449665	+		EC958 3410	EC958 3410	hypothetical zinc-type alcohol dehydrogenase-like protein YjjN
EC958	CDS	rec133	3336791	3473130	3449676	3450686	+		EC958 3411	EC958 3411	ureidoglycolate dehydrogenase
EC958	CDS	rec133	3336791	3473130	3450759	3451742	+		EC958 3412	EC958 3412	putative c4-dicarboxylate transport system binding protein
EC958	CDS	rec133	3336791	3473130	3451784	3452266	+		EC958 3413	EC958 3413	hypothetical protein
EC958	CDS	rec133	3336791	3473130	3452277	3453581	+		ygiK	EC958 3414	c4-dicarboxylate permease
EC958	CDS	rec133	3336791	3473130	3453652	3455064	-		sufI	EC958 3415	FtsI suppressor
EC958	CDS	rec133	3336791	3473130	3455139	3455876	-		plsC	EC958 3416	1-acyl-sn-glycerol-3-phosphate acyltransferase
EC958	CDS	rec133	3336791	3473130	3456111	3458369	-		parC	EC958 3417	topoisomerase IV subunit A
EC958	CDS	rec133	3336791	3473130	3458507	3460177	-		EC958 3418	EC958 3418	putative binding protein YgiS
EC958	CDS	rec133	3336791	3473130	3460223	3460705	-		ygiV	EC958 3419	hypothetical protein
EC958	CDS	rec133	3336791	3473130	3460758	3461207	-		ygiW	EC958 3420	hypothetical protein
EC958	CDS	rec133	3336791	3473130	3461302	3461961	+		qseB	EC958 3421	transcriptional regulatory protein QseB
EC958	CDS	rec133	3336791	3473130	3461958	3463307	+		qseC	EC958 3422	sensor protein QseC
EC958	CDS	rec133	3336791	3473130	3463353	3463685	-		EC958 5069	EC958 5069	inner membrane protein ygiZ
EC958	CDS	rec133	3336791	3473130	3463692	3464429	-		EC958 3423	EC958 3423	hypothetical protein
EC958	CDS	rec133	3336791	3473130	3464405	3464884	-		EC958 3424	EC958 3424	type VI protein secretion system component Hcp
EC958	CDS	rec133	3336791	3473130	3465135	3465716	+		mdaB	EC958 3425	modulator of drug activity B
EC958	CDS	rec133	3336791	3473130	3465747	3466061	+		ygiN	EC958 3426	protein YgiN
EC958	CDS	rec133	3336791	3473130	3466106	3466993	-		EC958 3427	EC958 3427	hypothetical protein
EC958	CDS	rec133	3336791	3473130	3466990	3467937	-		EC958 3428	EC958 3428	putative iron compound-binding protein of ABC transporter family
EC958	CDS	rec133	3336791	3473130	3467948	3468997	-		EC958 3429	EC958 3429	putative iron compound permease protein of ABC transporter family
EC958	CDS	rec133	3336791	3473130	3468994	3469977	-		EC958 3430	EC958 3430	putative iron compound permease protein of ABC transporter family
EC958	CDS	rec133	3336791	3473130	3469974	3470783	-		EC958 3431	EC958 3431	ferric enterobactin transport ATP-binding protein FepC
EC958	CDS	rec133	3336791	3473130	3471157	3473298	+		EC958 3432	EC958 3432	putative iron compound receptor
EC958	CDS	rec134	3473492	3487203	3473362	3475254	-		parE	EC958 3433	topoisomerase IV subunit B
EC958	CDS	rec134	3473492	3487203	3475283	3475864	-		yqiA	EC958 3434	hypothetical protein
EC958	CDS	rec134	3473492	3487203	3475864	3476691	-		EC958 3435	EC958 3435	icc protein
EC958	CDS	rec134	3473492	3487203	3476716	3477138	-		yqiB	EC958 3436	putative enzyme
EC958	CDS	rec134	3473492	3487203	3477139	3477768	-		yqiE	EC958 3437	ADP-ribose pyrophosphatase
EC958	CDS	rec134	3473492	3487203	3477973	3479454	+		tolC	EC958 3438	outer membrane protein TolC
EC958	CDS	rec134	3473492	3487203	3479569	3480273	+		ygiB	EC958 3439	hypothetical protein
EC958	CDS	rec134	3473492	3487203	3480279	3481439	+		ygiC	EC958 3440	putative synthetase/amidase
EC958	CDS	rec134	3473492	3487203	3481924	3483720	+		assT	EC958 3441	arylsulfate sulfotransferase
EC958	CDS	rec134	3473492	3487203	3483738	3484406	+		dsbL	EC958 3442	disulfide oxidoreductase
EC958	CDS	rec134	3473492	3487203	3484421	3485092	+		dsbI	EC958 3443	disulfide bond formation protein
EC958	CDS	rec134	3473492	3487203	3485138	3485953	-		ygiD	EC958 3444	hypothetical protein
EC958	CDS	rec134	3473492	3487203	3486069	3486842	+		zupT	EC958 3445	zinc transporter ZupT
EC958	CDS	rec134	3473492	3487203	3486904	3487089	-		EC958 3446	EC958 3446	hypothetical protein
EC958	CDS	rec135	3492642	3504903	3492679	3493332	-		ribB	EC958 3451	3,4-dihydroxy-2-butanone 4-phosphate synthase
EC958	CDS	rec135	3492642	3504903	3493646	3494005	+		yqiC	EC958 3452	hypothetical protein
EC958	CDS	rec135	3492642	3504903	3494040	3494246	-		glgS	EC958 3453	RpoS dependent glycogen biosynthesis protein
EC958	CDS	rec135	3492642	3504903	3494510	3495139	+		yqiJ	EC958 3454	hypothetical protein
EC958	CDS	rec135	3492642	3504903	3495166	3496827	+		yqiK	EC958 3455	hypothetical protein
EC958	CDS	rec135	3492642	3504903	3497246	3498679	-		EC958 3456	EC958 3456	ADP-heptose synthase
EC958	CDS	rec135	3492642	3504903	3498727	3501678	-		glnE	EC958 3457	glutamate-ammonia-ligase adenylyltransferase
EC958	CDS	rec135	3492642	3504903	3501590	3502891	-		ygiF	EC958 3458	hypothetical protein
EC958	CDS	rec135	3492642	3504903	3502897	3503172	-		EC958 3459	EC958 3459	hypothetical protein
EC958	CDS	rec135	3492642	3504903	3503133	3503753	+		ygiM	EC958 3460	hypothetical protein
EC958	CDS	rec135	3492642	3504903	3503817	3505055	+		EC958 3461	EC958 3461	tRNA nucleotidyl transferase
EC958	CDS	rec136	3505128	3506667	3505135	3505959	-		bacA	EC958 3462	bacitracin resistance protein BacA
EC958	CDS	rec136	3505128	3506667	3506047	3506418	-		ygiG	EC958 3463	dihydroneopterin aldolase
EC958	CDS	rec136	3505128	3506667	3506520	3507137	+		ygiH	EC958 3464	hypothetical protein
EC958	CDS	rec137	3507066	3513368	3506520	3507137	+		ygiH	EC958 3464	hypothetical protein
EC958	CDS	rec137	3507066	3513368	3507150	3508136	-		ygiP	EC958 3465	hypothetical transcriptional regulator YgiP
EC958	CDS	rec137	3507066	3513368	3508289	3509200	+		ttdA	EC958 3467	L(+)-tartrate dehydratase alpha subunit
EC958	CDS	rec137	3507066	3513368	3509197	3509802	+		ttdB	EC958 3468	L-tartrate dehydratase subunit B
EC958	CDS	rec137	3507066	3513368	3509850	3511313	+		ygjE	EC958 3469	putative tartrate carrier/transporter
EC958	CDS	rec137	3507066	3513368	3511356	3512369	-		ygjD	EC958 3470	probable O-sialoglycoprotein endopeptidase
EC958	CDS	rec137	3507066	3513368	3512607	3512822	+		rpsU	EC958 3471	30S ribosomal subunit protein S21
EC958	CDS	rec137	3507066	3513368	3512933	3514678	+		dnaG	EC958 3472	DNA primase
EC958	CDS	rec138	3515434	3515650	3514873	3516714	+		rpoD	EC958 3473	RNA polymerase sigma factor RpoD
EC958	CDS	rec139	3557799	3558291	3557487	3558323	-		EC958 5158	EC958 5158	putative transport system permease protein
EC958	CDS	rec142	3787688	3787801	3787483	3788664	+		yhfC	EC958 3761	hypothetical protein
EC958	CDS	rec143	3815098	3820049	3815171	3815731	-		nudE	EC958 3788	ADP compounds hydrolase NudE
EC958	CDS	rec143	3815098	3820049	3816051	3818186	+		yrfF	EC958 3789	putative protein IgaA-like membrane
EC958	CDS	rec143	3815098	3820049	3818206	3818919	+		yrfG	EC958 3790	putative phosphatase
EC958	CDS	rec143	3815098	3820049	3818930	3819331	+		hlsR	EC958 3791	ribosome-associated heat shock protein 15
EC958	CDS	rec143	3815098	3820049	3819350	3820234	+		hslO	EC958 3792	heat shock protein 33
EC958	CDS	rec144	3820460	3820616	3820357	3821505	-		EC958 3793	EC958 3793	putative transposase
EC958	CDS	rec145	3820789	3821360	3820357	3821505	-		EC958 3793	EC958 3793	putative transposase
EC958	CDS	rec146	3821497	3821742	3820357	3821505	-		EC958 3793	EC958 3793	putative transposase
EC958	CDS	rec146	3821497	3821742	3821543	3821671	-		EC958 3794	EC958 3794	hypothetical protein
EC958	CDS	rec146	3821497	3821742	3821636	3821788	+		EC958 3795	EC958 3795	transposase ORF A (fragment), IS609
EC958	CDS	rec147	3831101	3831700	3831297	3831524	+		feoA	EC958 3802	ferrous iron transport protein A
EC958	CDS	rec147	3831101	3831700	3831529	3833862	+		feoB	EC958 3803	ferrous iron transport protein B
EC958	CDS	rec148	3989818	3994159	3988935	3990614	+		yhjU	EC958 3943	hypothetical protein
EC958	CDS	rec148	3989818	3994159	3990879	3991178	+		EC958 5180	EC958 5180	hypothetical protein
EC958	CDS	rec148	3989818	3994159	3991278	3991661	+		EC958 5181	EC958 5181	hypothetical protein
EC958	CDS	rec148	3989818	3994159	3991848	3992018	+		EC958 3944	EC958 3944	hypothetical protein
EC958	CDS	rec148	3989818	3994159	3992186	3993520	+		yhjV	EC958 3945	hypothetical transport protein YhjV
EC958	CDS	rec148	3989818	3994159	3993550	3994554	-		dppF	EC958 3946	dipeptide transport ATP-binding protein DppF
EC958	CDS	rec149	4050049	4050109	4049328	4050479	-		yiaY	EC958 3997	putative oxidoreductase
EC958	CDS	rec150	4060780	4060935	4060696	4060905	-		EC958 4006	EC958 4006	hypothetical protein
EC958	CDS	rec151	4065600	4065618	4062819	4067162	+		EC958 4009	EC958 4009	hypothetical protein
EC958	CDS	rec152	4066643	4066674	4062819	4067162	+		EC958 4009	EC958 4009	hypothetical protein
EC958	CDS	rec153	4079321	4079346	4079077	4080111	-		yibD	EC958 4023	putative glycosyl transferase YibD
EC958	CDS	rec154	4110968	4128295	4110121	4112229	+		spoT	EC958 4057	guanosine-3'', 5''-bis(Diphosphate)3''-pyrophosphohydrolase
EC958	CDS	rec154	4110968	4128295	4112236	4112925	+		spoU	EC958 4058	tRNA (Guanosine-2''-O-)-methyltransferase
EC958	CDS	rec154	4110968	4128295	4112898	4115012	+		recG	EC958 4059	ATP-dependent DNA helicase RecG
EC958	CDS	rec154	4110968	4128295	4115046	4116251	-		EC958 4060	EC958 4060	glutamate transport protein
EC958	CDS	rec154	4110968	4128295	4116522	4117922	+		yicE	EC958 4061	putative transport protein
EC958	CDS	rec154	4110968	4128295	4118043	4119752	+		yicH	EC958 4062	hypothetical protein
EC958	CDS	rec154	4110968	4128295	4119796	4120515	-		EC958 4063	EC958 4063	hypothetical protein
EC958	CDS	rec154	4110968	4128295	4120457	4121422	-		EC958 4064	EC958 4064	hypothetical protein
EC958	CDS	rec154	4110968	4128295	4121437	4122297	-		EC958 4065	EC958 4065	putative aldolase
EC958	CDS	rec154	4110968	4128295	4122378	4123229	-		EC958 4066	EC958 4066	putative aldolase
EC958	CDS	rec154	4110968	4128295	4123241	4124332	-		EC958 4067	EC958 4067	putative PTS enzyme-II fructose
EC958	CDS	rec154	4110968	4128295	4124357	4124671	-		EC958 4068	EC958 4068	PTS system, fructose-like-2 IIB component 1
EC958	CDS	rec154	4110968	4128295	4124689	4125159	-		EC958 4069	EC958 4069	putative phosphotransferase system (PTS), fructose-specific
EC958	CDS	rec154	4110968	4128295	4125186	4126739	-		EC958 4070	EC958 4070	putative transcriptional antiterminator
EC958	CDS	rec154	4110968	4128295	4127034	4129352	-		yicI	EC958 4071	putative family 31 glucosidase YicI
EC958	CDS	rec155	4131117	4134363	4131431	4132615	+	GI-selC	EC958 4073	EC958 4073	integrase
EC958	CDS	rec155	4131117	4134363	4133026	4134069	+	GI-selC	EC958 4074	EC958 4074	ShiA homolog
EC958	CDS	rec156	4139982	4140883	4140094	4140597	-	GI-selC	insB	EC958 4078	IS1 protein InsB
EC958	CDS	rec156	4139982	4140883	4140516	4140791	-	GI-selC	insA	EC958 5220	transposase
EC958	CDS	rec156	4139982	4140883	4140820	4141281	-	GI-selC	EC958 4079	EC958 4079	hypothetical protein
EC958	CDS	rec157	4144155	4159661	4143217	4146858	+	GI-selC	EC958 4082	EC958 4082	ATPase-like protein
EC958	CDS	rec157	4144155	4159661	4146904	4150509	+	GI-selC	EC958 4083	EC958 4083	type II restriction enzyme
EC958	CDS	rec157	4144155	4159661	4150686	4153283	+	GI-selC	EC958 4085	EC958 4085	hypothetical protein
EC958	CDS	rec157	4144155	4159661	4153294	4155378	+	GI-selC	EC958 4086	EC958 4086	hypothetical protein
EC958	CDS	rec157	4144155	4159661	4155643	4156125	-	GI-selC	EC958 4087	EC958 4087	hypothetical protein
EC958	CDS	rec157	4144155	4159661	4156109	4156555	-	GI-selC	EC958 4088	EC958 4088	hypothetical protein
EC958	CDS	rec157	4144155	4159661	4156672	4158195	-	GI-selC	EC958 4089	EC958 4089	group II intron-encoded reverse transcriptase/maturase
EC958	CDS	rec157	4144155	4159661	4158787	4159266	-	GI-selC	EC958 4090	EC958 4090	hypothetical protein
EC958	CDS	rec157	4144155	4159661	4159266	4159592	-	GI-selC	EC958 4091	EC958 4091	hypothetical protein
EC958	CDS	rec157	4144155	4159661	4159650	4160195	+	GI-selC	EC958 4092	EC958 4092	transposase
EC958	CDS	rec158	4160075	4162514	4159650	4160195	+	GI-selC	EC958 4092	EC958 4092	transposase
EC958	CDS	rec158	4160075	4162514	4160180	4160326	+	GI-selC	EC958 5079	EC958 5079	hypothetical protein
EC958	CDS	rec158	4160075	4162514	4160353	4160985	-	GI-selC	EC958 4093	EC958 4093	hypothetical protein
EC958	CDS	rec158	4160075	4162514	4161108	4161317	-	GI-selC	EC958 4094	EC958 4094	hypothetical protein
EC958	CDS	rec158	4160075	4162514	4161807	4162394	-	GI-selC	EC958 4095	EC958 4095	transposase
EC958	CDS	rec158	4160075	4162514	4162407	4163438	-	GI-selC	EC958 4096	EC958 4096	transposase
EC958	CDS	rec159	4162591	4171063	4162407	4163438	-	GI-selC	EC958 4096	EC958 4096	transposase
EC958	CDS	rec159	4162591	4171063	4163445	4163987	-	GI-selC	EC958 4097	EC958 4097	transposase
EC958	CDS	rec159	4162591	4171063	4164774	4165319	-	GI-selC	afaE	EC958 4831	AfaE adhesin
EC958	CDS	rec159	4162591	4171063	4165520	4165693	-	GI-selC	EC958 4098	EC958 4098	DraP
EC958	CDS	rec159	4162591	4171063	4166100	4166543	-	GI-selC	afaD	EC958 4099	AfaD protein
EC958	CDS	rec159	4162591	4171063	4166559	4169141	-	GI-selC	afaC	EC958 4100	AfaC protein
EC958	CDS	rec159	4162591	4171063	4169181	4169972	-	GI-selC	afaB	EC958 4101	Afa fimbriae periplasmic chaperone protein
EC958	CDS	rec159	4162591	4171063	4170281	4170586	-	GI-selC	afaA	EC958 4102	Afa fimbriae transcription regulator
EC958	CDS	rec161	4171115	4174866	4171182	4171859	+	GI-selC	EC958 4103	EC958 4103	transposase
EC958	CDS	rec161	4171115	4174866	4171859	4172206	+	GI-selC	EC958 4104	EC958 4104	transposase
EC958	CDS	rec161	4171115	4174866	4172226	4173797	+	GI-selC	EC958 4105	EC958 4105	putative transposase
EC958	CDS	rec161	4171115	4174866	4174212	4174439	+	GI-selC	EC958 4832	EC958 4832	AfaF protein
EC958	CDS	rec161	4171115	4174866	4174459	4174596	+	GI-selC	EC958 4106	EC958 4106	hypothetical protein
EC958	CDS	rec161	4171115	4174866	4174702	4175097	-	GI-selC	EC958 4107	EC958 4107	hypothetical protein
EC958	CDS	rec162	4175088	4177212	4174702	4175097	-	GI-selC	EC958 4107	EC958 4107	hypothetical protein
EC958	CDS	rec162	4175088	4177212	4175168	4175965	-	GI-selC	EC958 4108	EC958 4108	transposase IstB, IS21
EC958	CDS	rec162	4175088	4177212	4175965	4177137	-	GI-selC	EC958 4109	EC958 4109	IS21 ORF1
EC958	CDS	rec163	4177242	4177807	4177224	4177718	-	GI-selC	EC958 4110	EC958 4110	hypothetical protein, YhgA-like
EC958	CDS	rec164	4177899	4190143	4177838	4180687	-	GI-selC	EC958 4111	EC958 4111	hypothetical protein
EC958	CDS	rec164	4177899	4190143	4180781	4181314	-	GI-selC	EC958 4112	EC958 4112	hypothetical protein
EC958	CDS	rec164	4177899	4190143	4181274	4181708	+	GI-selC	EC958 5182	EC958 5182	hypothetical protein
EC958	CDS	rec164	4177899	4190143	4182223	4182633	-	GI-selC	EC958 4114	EC958 4114	hypothetical protein
EC958	CDS	rec164	4177899	4190143	4182593	4183012	-	GI-selC	EC958 4115	EC958 4115	hypothetical protein
EC958	CDS	rec164	4177899	4190143	4183178	4183747	-	GI-selC	EC958 5080	EC958 5080	hypothetical protein
EC958	CDS	rec164	4177899	4190143	4184121	4184444	+	GI-selC	EC958 5183	EC958 5183	hypothetical protein
EC958	CDS	rec164	4177899	4190143	4184603	4184809	+	GI-selC	EC958 5184	EC958 5184	hypothetical protein
EC958	CDS	rec164	4177899	4190143	4184894	4185139	+	GI-selC	EC958 5185	EC958 5185	hypothetical protein
EC958	CDS	rec164	4177899	4190143	4185204	4185584	+	GI-selC	EC958 5186	EC958 5186	hypothetical protein
EC958	CDS	rec164	4177899	4190143	4185581	4185787	+	GI-selC	EC958 5081	EC958 5081	putative transcriptional regulator
EC958	CDS	rec164	4177899	4190143	4185882	4186484	+	GI-selC	EC958 4116	EC958 4116	hypothetical protein
EC958	CDS	rec164	4177899	4190143	4186656	4186853	+	GI-selC	EC958 4117	EC958 4117	hypothetical protein
EC958	CDS	rec164	4177899	4190143	4187687	4187845	+	GI-selC	EC958 4118	EC958 4118	hypothetical protein
EC958	CDS	rec164	4177899	4190143	4187890	4188603	+	GI-selC	EC958 4119	EC958 4119	hypothetical protein
EC958	CDS	rec164	4177899	4190143	4188688	4189560	+	GI-selC	EC958 4120	EC958 4120	hypothetical protein
EC958	CDS	rec164	4177899	4190143	4189933	4192779	+	GI-selC	EC958 4121	EC958 4121	putative autotransporter
EC958	CDS	rec165	4190267	4198042	4189933	4192779	+	GI-selC	EC958 4121	EC958 4121	putative autotransporter
EC958	CDS	rec165	4190267	4198042	4192850	4193083	+	GI-selC	EC958 4122	EC958 4122	hypothetical protein
EC958	CDS	rec165	4190267	4198042	4193174	4193992	+	GI-selC	EC958 4123	EC958 4123	hypothetical protein
EC958	CDS	rec165	4190267	4198042	4194084	4194569	+	GI-selC	EC958 4124	EC958 4124	hypothetical protein
EC958	CDS	rec165	4190267	4198042	4194581	4195057	+	GI-selC	EC958 4125	EC958 4125	putative radC-like protein YeeS
EC958	CDS	rec165	4190267	4198042	4195126	4195347	+	GI-selC	yeeT2	EC958 4126	hypothetical protein
EC958	CDS	rec165	4190267	4198042	4195421	4195789	+	GI-selC	EC958 4127	EC958 4127	intergenic-region protein
EC958	CDS	rec165	4190267	4198042	4195879	4196256	+	GI-selC	EC958 4128	EC958 4128	hypothetical protein
EC958	CDS	rec165	4190267	4198042	4196253	4196741	+	GI-selC	EC958 4129	EC958 4129	hypothetical protein
EC958	CDS	rec165	4190267	4198042	4196753	4196974	+	GI-selC	EC958 4130	EC958 4130	hypothetical protein
EC958	CDS	rec165	4190267	4198042	4197030	4197875	+	GI-selC	EC958 4131	EC958 4131	hypothetical protein
EC958	CDS	rec166	4268595	4297625	4267828	4268787	-		pstC	EC958 4200	cytoplasmic membrane component of high-affinity phosphate-specific ABC transport system
EC958	CDS	rec166	4268595	4297625	4268873	4269913	-		pstS	EC958 4201	phosphate-binding periplasmic protein
EC958	CDS	rec166	4268595	4297625	4270227	4272056	-		glmS	EC958 4202	L-glutamine D-fructose-6-phosphate aminotransferase
EC958	CDS	rec166	4268595	4297625	4272218	4273588	-		glmU	EC958 4203	bifunctional protein GlmU
EC958	CDS	rec166	4268595	4297625	4273942	4274361	-		atpC	EC958 4204	membrane-bound ATP synthase F1 sector epsilon-subunit
EC958	CDS	rec166	4268595	4297625	4274382	4275764	-		atpD	EC958 4205	membrane-bound ATP synthase F1 sector beta-subunit
EC958	CDS	rec166	4268595	4297625	4275791	4276654	-		atpG	EC958 4206	membrane-bound ATP synthase F1 sector gamma-subunit
EC958	CDS	rec166	4268595	4297625	4276705	4278246	-		atpA	EC958 4207	membrane-bound ATP synthase F1 sector alpha-subunit
EC958	CDS	rec166	4268595	4297625	4278259	4278792	-		atpH	EC958 4208	membrane-bound ATP synthase F1 sector delta-subunit
EC958	CDS	rec166	4268595	4297625	4278807	4279277	-		atpF	EC958 4209	membrane-bound ATP synthase F0 sector subunit b
EC958	CDS	rec166	4268595	4297625	4279339	4279578	-		atpE	EC958 4210	membrane-bound ATP synthase F0 sector subunit c
EC958	CDS	rec166	4268595	4297625	4279625	4280440	-		atpB	EC958 4211	membrane-bound ATP synthase F0 sector subunit a
EC958	CDS	rec166	4268595	4297625	4280449	4280841	-		atpI	EC958 4212	ATP synthase protein I
EC958	CDS	rec166	4268595	4297625	4281446	4282069	-		gidB	EC958 4213	putative methyltransferase GidB
EC958	CDS	rec166	4268595	4297625	4282133	4284022	-		gidA	EC958 4214	glucose-inhibited division protein A
EC958	CDS	rec166	4268595	4297625	4284401	4284844	-		mioC	EC958 4215	flavoprotein involved in biotin synthesis
EC958	CDS	rec166	4268595	4297625	4284934	4285392	-		asnC	EC958 4216	regulator for asnA, asnC and GidA
EC958	CDS	rec166	4268595	4297625	4285544	4286536	+		asnA	EC958 4217	asparagine synthetase A
EC958	CDS	rec166	4268595	4297625	4286541	4287992	-		yieM	EC958 4218	hypothetical protein
EC958	CDS	rec166	4268595	4297625	4287986	4289506	-		yieN	EC958 4219	hypothetical protein
EC958	CDS	rec166	4268595	4297625	4289705	4291573	+		EC958 4220	EC958 4220	kup system potassium uptake protein
EC958	CDS	rec166	4268595	4297625	4291728	4292159	+		rbsD	EC958 4221	high affinity ribose transport protein RbsD
EC958	CDS	rec166	4268595	4297625	4292167	4293672	+		rbsA	EC958 4222	high-affinity ribose transport ATP-binding protein RbsA
EC958	CDS	rec166	4268595	4297625	4293677	4294642	+		EC958 4223	EC958 4223	high-affinity ribose transport system permease protein RbsC
EC958	CDS	rec166	4268595	4297625	4294661	4295557	+		rbsB	EC958 4224	D-ribose-binding periplasmic protein
EC958	CDS	rec166	4268595	4297625	4295656	4296612	+		rbsK	EC958 4225	ribokinase
EC958	CDS	rec166	4268595	4297625	4296616	4297608	+		rbsR	EC958 4226	regulator for rbs operon
EC958	CDS	rec166	4268595	4297625	4297574	4299001	-		yieO	EC958 4227	hypothetical transport protein YieO
EC958	CDS	rec171	4421389	4442168	4421317	4422303	+		rdoA	EC958 4335	hypothetical protein
EC958	CDS	rec171	4421389	4442168	4422320	4422946	+		dsbA	EC958 4336	disulfide oxidoreductase
EC958	CDS	rec171	4421389	4442168	4423058	4423231	+		EC958 4337	EC958 4337	hypothetical protein
EC958	CDS	rec171	4421389	4442168	4423253	4424530	+		EC958 4338	EC958 4338	hypothetical protein
EC958	CDS	rec171	4421389	4442168	4424571	4425527	-		yihG	EC958 4339	hypothetical protein
EC958	CDS	rec171	4421389	4442168	4425623	4425859	-		EC958 4340	EC958 4340	hypothetical protein
EC958	CDS	rec171	4421389	4442168	4425861	4428647	+		polA	EC958 4341	DNA polymerase I
EC958	CDS	rec171	4421389	4442168	4428866	4429015	-		EC958 4342	EC958 4342	hypothetical protein
EC958	CDS	rec171	4421389	4442168	4429029	4429628	-		yihA	EC958 4343	probable GTP-binding cell division protein
EC958	CDS	rec171	4421389	4442168	4430243	4430752	+		yihI	EC958 4344	hypothetical protein
EC958	CDS	rec171	4421389	4442168	4430935	4432314	+		hemN	EC958 4345	oxygen-independent coproporphyrinogen IIIoxidase
EC958	CDS	rec171	4421389	4442168	4432547	4432657	-		EC958 5084	EC958 5084	hypothetical protein
EC958	CDS	rec171	4421389	4442168	4432769	4434238	-		glnG	EC958 4346	nitrogen regulation protein NR(I)
EC958	CDS	rec171	4421389	4442168	4434190	4435239	-		glnL	EC958 4347	nitrogen regulation protein NR(II)
EC958	CDS	rec171	4421389	4442168	4435413	4436822	-		glnA	EC958 4348	glutamine synthetase
EC958	CDS	rec171	4421389	4442168	4437195	4439018	+		typA	EC958 4349	putative GTP-binding factor
EC958	CDS	rec171	4421389	4442168	4439126	4439914	-		yihW	EC958 4351	hypothetical transcriptional regulator YihW
EC958	CDS	rec171	4421389	4442168	4439954	4440901	-		yihV	EC958 4352	hypothetical sugar kinase YihV
EC958	CDS	rec171	4421389	4442168	4440908	4441033	-		EC958 4353	EC958 4353	hypothetical protein
EC958	CDS	rec171	4421389	4442168	4441023	4441901	+		yihU	EC958 4354	hypothetical oxidoreductase YihU
EC958	CDS	rec171	4421389	4442168	4441926	4442813	+		yihT	EC958 4355	hypothetical protein
EC958	CDS	rec172	4446948	4479132	4446740	4447684	+		EC958 4359	EC958 4359	hypothetical protein
EC958	CDS	rec172	4446948	4479132	4447804	4448424	+		yihX	EC958 4360	hypothetical protein
EC958	CDS	rec172	4446948	4479132	4448418	4449290	+		EC958 4361	EC958 4361	tRNA processing exoribonuclease BN
EC958	CDS	rec172	4446948	4479132	4449287	4449724	+		yihZ	EC958 4362	hypothetical protein
EC958	CDS	rec172	4446948	4479132	4449721	4450710	+		yiiD	EC958 4363	putative acetyltransferase
EC958	CDS	rec172	4446948	4479132	4450774	4451694	-		EC958 4364	EC958 4364	putative lipase
EC958	CDS	rec172	4446948	4479132	4451911	4452222	+		EC958 4365	EC958 4365	hypothetical protein
EC958	CDS	rec172	4446948	4479132	4452223	4452513	+		EC958 4366	EC958 4366	hypothetical protein
EC958	CDS	rec172	4446948	4479132	4452596	4452796	-		EC958 4367	EC958 4367	hypothetical protein
EC958	CDS	rec172	4446948	4479132	4452598	4452810	+		EC958 5085	EC958 5085	hypothetical protein
EC958	CDS	rec172	4446948	4479132	4452872	4453150	+		EC958 4368	EC958 4368	hypothetical protein
EC958	CDS	rec172	4446948	4479132	4453147	4453278	-		EC958 4369	EC958 4369	hypothetical protein
EC958	CDS	rec172	4446948	4479132	4453520	4453765	+		yiiE	EC958 4370	putative transcriptional regulator
EC958	CDS	rec172	4446948	4479132	4453950	4454690	-		EC958 5086	EC958 5086	hypothetical protein
EC958	CDS	rec172	4446948	4479132	4454715	4455563	-		EC958 4371	EC958 4371	hypothetical protein
EC958	CDS	rec172	4446948	4479132	4455853	4456095	+		EC958 5087	EC958 5087	hypothetical protein
EC958	CDS	rec172	4446948	4479132	4455877	4456095	+		EC958 4372	EC958 4372	hypothetical protein
EC958	CDS	rec172	4446948	4479132	4456058	4456183	+		EC958 4373	EC958 4373	hypothetical protein
EC958	CDS	rec172	4446948	4479132	4456277	4457206	-		fdhE	EC958 4374	formate dehydrogenase-N activity influencing protein FdhE
EC958	CDS	rec172	4446948	4479132	4457203	4457838	-		fdoI	EC958 4375	formate dehydrogenase-O, cytochrome B556 (FDO) subunit
EC958	CDS	rec172	4446948	4479132	4457835	4458737	-		fdoH	EC958 4376	formate dehydrogenase-O, iron-sulfur subunit
EC958	CDS	rec172	4446948	4479132	4458750	4461164	-		EC958 4377	EC958 4377	formate dehydrogenase-O, large subunit
EC958	CDS	rec172	4446948	4479132	4461213	4461800	-		EC958 4380	EC958 4380	formate dehydrogenase-O, large subunit
EC958	CDS	rec172	4446948	4479132	4461994	4462827	+		fdhD	EC958 4381	formate dehydrogenase-N influencing protein
EC958	CDS	rec172	4446948	4479132	4462924	4463469	+		EC958 4382	EC958 4382	hypothetical protein
EC958	CDS	rec172	4446948	4479132	4463823	4465217	+		EC958 4383	EC958 4383	putative glycoporin
EC958	CDS	rec172	4446948	4479132	4465258	4465572	-		yiiL	EC958 4384	hypothetical protein
EC958	CDS	rec172	4446948	4479132	4465582	4466478	-		rhaD	EC958 4385	rhamnulose-1-phosphate aldolase
EC958	CDS	rec172	4446948	4479132	4466673	4467938	-		rhaA	EC958 4386	L-rhamnose isomerase
EC958	CDS	rec172	4446948	4479132	4467929	4469398	-		rhaB	EC958 4387	rhamnulokinase
EC958	CDS	rec172	4446948	4479132	4469477	4469626	+		EC958 4388	EC958 4388	hypothetical protein
EC958	CDS	rec172	4446948	4479132	4469686	4470522	+		rhaS	EC958 4389	L-rhamnose operon regulatory protein RhaS
EC958	CDS	rec172	4446948	4479132	4470485	4471444	+		rhaR	EC958 4390	L-rhamnose operon transcriptional activator RhaR
EC958	CDS	rec172	4446948	4479132	4471441	4472475	-		rhaT	EC958 4391	L-rhamnose-proton symport
EC958	CDS	rec172	4446948	4479132	4472754	4473380	+		sodA	EC958 4392	Mn superoxide dismutase
EC958	CDS	rec172	4446948	4479132	4473598	4474623	+		kdgT	EC958 4394	2-keto-3-deoxygluconate permease
EC958	CDS	rec172	4446948	4479132	4474742	4475446	+		yiiM	EC958 4395	hypothetical protein
EC958	CDS	rec172	4446948	4479132	4475617	4476990	-		cpxA	EC958 4396	sensor kinase-phosphotransferase CpxA
EC958	CDS	rec172	4446948	4479132	4476987	4477685	-		cpxR	EC958 4397	transcriptional regulatory protein CpxR
EC958	CDS	rec172	4446948	4479132	4477832	4478335	+		cpxP	EC958 4398	hypothetical protein
EC958	CDS	rec172	4446948	4479132	4478442	4479386	+		yiiP	EC958 4399	hypothetical protein
EC958	CDS	rec174	4553863	4553910	4552872	4554056	+		tufA	EC958 5091	hypothetical protein
EC958	CDS	rec176	4606153	4613886	4605971	4606825	-		EC958 4471	EC958 4471	PTS system, mannose-specific IID component
EC958	CDS	rec176	4606153	4613886	4606806	4607603	-		EC958 4472	EC958 4472	PTS system, mannose-specific IIC component
EC958	CDS	rec176	4606153	4613886	4607669	4608163	-		EC958 4473	EC958 4473	putative sorbose PTS component
EC958	CDS	rec176	4606153	4613886	4608163	4608570	-		EC958 4474	EC958 4474	putative sorbose PTS component
EC958	CDS	rec176	4606153	4613886	4608580	4609386	-		EC958 4475	EC958 4475	D-glucitol-6-phosphate dehydrogenase
EC958	CDS	rec176	4606153	4613886	4609456	4610487	-		EC958 4476	EC958 4476	putative transcriptional regulator of sorbose uptake and utilization genes
EC958	CDS	rec176	4606153	4613886	4610751	4611623	+		yjbC	EC958 4477	putative 23S rRNA pseudouridine synthase subunit YjbC
EC958	CDS	rec176	4606153	4613886	4611624	4611896	-		yjbD	EC958 4478	hypothetical protein
EC958	CDS	rec176	4606153	4613886	4612149	4613498	-		lysC	EC958 4479	lysine-sensitive aspartokinase III
EC958	CDS	rec177	4661121	4677603	4659622	4661127	+		EC958 4521	EC958 4521	putative membrane-bound protein
EC958	CDS	rec177	4661121	4677603	4661139	4662212	+		EC958 4522	EC958 4522	putative lactate dehydrogenase
EC958	CDS	rec177	4661121	4677603	4662201	4663559	-		EC958 4523	EC958 4523	putative c4-dicarboxylate transport transcriptional regulatory protein
EC958	CDS	rec177	4661121	4677603	4663552	4665372	-		EC958 4524	EC958 4524	putative transport sensor protein
EC958	CDS	rec177	4661121	4677603	4665649	4666362	+		aphA	EC958 4525	Class B acid phosphatase AphA
EC958	CDS	rec177	4661121	4677603	4666473	4666889	+		yjbQ	EC958 4526	hypothetical protein
EC958	CDS	rec177	4661121	4677603	4666893	4667249	+		yjbR	EC958 4527	hypothetical protein
EC958	CDS	rec177	4661121	4677603	4667284	4670106	-		EC958 4528	EC958 4528	excision nuclease subunit A
EC958	CDS	rec177	4661121	4677603	4670361	4670897	+		EC958 4529	EC958 4529	single strand DNA-binding protein
EC958	CDS	rec177	4661121	4677603	4670996	4671376	-		yjcB	EC958 4530	hypothetical protein
EC958	CDS	rec177	4661121	4677603	4671697	4673292	+		yjcC	EC958 4531	hypothetical protein
EC958	CDS	rec177	4661121	4677603	4673295	4673618	-		soxS	EC958 4532	regulation of superoxide response regulon
EC958	CDS	rec177	4661121	4677603	4673704	4674168	+		EC958 4533	EC958 4533	redox-sensitive transcriptional activator SoxR
EC958	CDS	rec177	4661121	4677603	4674459	4674674	-		EC958 4534	EC958 4534	hypothetical protein
EC958	CDS	rec177	4661121	4677603	4674715	4676064	+		yjcD	EC958 4535	hypothetical protein
EC958	CDS	rec177	4661121	4677603	4676215	4677864	+		yjcE	EC958 4536	CPA1 transporter YjcE
EC958	CDS	rec178	4694778	4716148	4694550	4695446	-		EC958 4554	EC958 4554	putative oligopeptide ABC transporter
EC958	CDS	rec178	4694778	4716148	4695379	4696212	-		yddQ	EC958 4555	hypothetical ABC transporter permease protein YddQ
EC958	CDS	rec178	4694778	4716148	4696212	4697261	-		yddR	EC958 4556	hypothetical ABC transporter permease protein YddR
EC958	CDS	rec178	4694778	4716148	4697361	4698929	-		EC958 4557	EC958 4557	hypothetical protein
EC958	CDS	rec178	4694778	4716148	4699304	4701010	-		EC958 4558	EC958 4558	formate dehydrogenase H
EC958	CDS	rec178	4694778	4716148	4701032	4701451	-		EC958 4559	EC958 4559	formate dehydrogenase H, selenopolypeptide subunit
EC958	CDS	rec178	4694778	4716148	4701649	4703115	-		mdtP	EC958 4560	multidrug resistance outer membrane protein MdtP
EC958	CDS	rec178	4694778	4716148	4703112	4705163	-		mdtO	EC958 4561	multidrug resistance protein MdtO
EC958	CDS	rec178	4694778	4716148	4705163	4706194	-		mdtN	EC958 4562	multidrug resistance protein MdtN
EC958	CDS	rec178	4694778	4716148	4706213	4706536	-		EC958 4563	EC958 4563	hypothetical protein
EC958	CDS	rec178	4694778	4716148	4706697	4708694	-		yjcS	EC958 4564	hypothetical protein
EC958	CDS	rec178	4694778	4716148	4708955	4709884	-		yjcT	EC958 4565	D-allose kinase
EC958	CDS	rec178	4694778	4716148	4709868	4710569	-		yjcU	EC958 4566	D-allulose-6-phosphate 3-epimerase
EC958	CDS	rec178	4694778	4716148	4710574	4711296	-		EC958 4567	EC958 4567	D-allose transport system permease protein AlsC
EC958	CDS	rec178	4694778	4716148	4711533	4713065	-		alsA	EC958 4568	D-allose transport ATP-binding protein AlsA
EC958	CDS	rec178	4694778	4716148	4713193	4714134	-		yjcX	EC958 4569	D-allose-binding periplasmic protein
EC958	CDS	rec178	4694778	4716148	4714187	4715110	-		rpiR	EC958 4570	protein RpiR
EC958	CDS	rec178	4694778	4716148	4715436	4715885	+		rpiB	EC958 4571	ribose 5-phosphate isomerase B
EC958	CDS	rec178	4694778	4716148	4715954	4716310	+		EC958 4572	EC958 4572	hypothetical protein
EC958	CDS	rec179	4716975	4718869	4716338	4717096	-		phnP	EC958 4573	PhnP protein
EC958	CDS	rec179	4716975	4718869	4717098	4717532	-		phnO	EC958 4574	putative regulator, phn operon
EC958	CDS	rec179	4716975	4718869	4717519	4718076	-		phnN	EC958 4575	ATP-binding component of phosphonate transport
EC958	CDS	rec179	4716975	4718869	4718076	4719212	-		phnM	EC958 4576	PhnM protein
EC958	CDS	rec180	4739000	4785414	4738657	4739418	-		adiY	EC958 4596	AdiY transcriptional regulatory protein
EC958	CDS	rec180	4739000	4785414	4739754	4742024	-		EC958 4597	EC958 4597	biodegradative arginine decarboxylase
EC958	CDS	rec180	4739000	4785414	4742220	4743128	-		melR	EC958 4598	MelR regulator of melibiose operon
EC958	CDS	rec180	4739000	4785414	4743411	4744766	+		melA	EC958 4599	alpha-galactosidase
EC958	CDS	rec180	4739000	4785414	4744763	4745413	-		yjdF	EC958 4600	hypothetical protein
EC958	CDS	rec180	4739000	4785414	4745536	4747182	-		fumB	EC958 4601	fumarate hydratase class I, anaerobic
EC958	CDS	rec180	4739000	4785414	4747260	4748600	-		dcuB	EC958 4602	anaerobic C4-dicarboxylate transporter DcuB
EC958	CDS	rec180	4739000	4785414	4748668	4748826	+		EC958 4603	EC958 4603	hypothetical protein
EC958	CDS	rec180	4739000	4785414	4749171	4749890	-		yjdG	EC958 4604	DcuR transcriptional activator
EC958	CDS	rec180	4739000	4785414	4749887	4751518	-		yjdH	EC958 4605	sensor protein DcuS
EC958	CDS	rec180	4739000	4785414	4751510	4751644	+		EC958 4606	EC958 4606	hypothetical protein
EC958	CDS	rec180	4739000	4785414	4751699	4751929	+		yjdI	EC958 4607	hypothetical protein
EC958	CDS	rec180	4739000	4785414	4751941	4752213	+	ROD3	EC958 5120	EC958 5120	hypothetical protein
EC958	CDS	rec180	4739000	4785414	4752323	4754860	-	ROD3	EC958 4608	EC958 4608	ECSF 4008-type fimbriae outer membrane usher protein
EC958	CDS	rec180	4739000	4785414	4754893	4755585	-	ROD3	EC958 4609	EC958 4609	ECSF 4008-type fimbriae periplasmic chaperone protein
EC958	CDS	rec180	4739000	4785414	4755650	4756174	-	ROD3	EC958 4610	EC958 4610	ECSF 4008-type fimbriae subunit
EC958	CDS	rec180	4739000	4785414	4756548	4760387	+	ROD3	EC958 4611	EC958 4611	hypothetical protein
EC958	CDS	rec180	4739000	4785414	4760594	4761076	+	ROD3	EC958 5121	EC958 5121	hypothetical protein
EC958	CDS	rec180	4739000	4785414	4761324	4762115	+	ROD3	EC958 4612	EC958 4612	transcriptional activator
EC958	CDS	rec180	4739000	4785414	4762236	4762415	-	ROD3	EC958 5122	EC958 5122	hypothetical protein
EC958	CDS	rec180	4739000	4785414	4762793	4762978	-	ROD3	EC958 5188	EC958 5188	hypothetical protein
EC958	CDS	rec180	4739000	4785414	4763271	4767200	+	ROD3	EC958 4614	EC958 4614	serine protease autotransporter protein
EC958	CDS	rec180	4739000	4785414	4767414	4767686	+	ROD3	EC958 5123	EC958 5123	hypothetical protein
EC958	CDS	rec180	4739000	4785414	4767616	4767894	-		EC958 4615	EC958 4615	hypothetical protein
EC958	CDS	rec180	4739000	4785414	4767914	4768210	+		yjdK	EC958 4616	hypothetical protein
EC958	CDS	rec180	4739000	4785414	4768238	4768411	+		EC958 4617	EC958 4617	hypothetical protein
EC958	CDS	rec180	4739000	4785414	4768530	4770074	-		lysU	EC958 4618	lysyl-tRNA synthetase, heat inducible
EC958	CDS	rec180	4739000	4785414	4770284	4771741	-		yjdL	EC958 4619	hypothetical transporter YjdL
EC958	CDS	rec180	4739000	4785414	4771800	4773953	-		cadA	EC958 4620	CadA, subunit of lysine decarboxylase
EC958	CDS	rec180	4739000	4785414	4774027	4775361	-		cadB	EC958 4621	probable cadaverine/lysine antiporter
EC958	CDS	rec180	4739000	4785414	4775727	4777265	-		cadC	EC958 4623	transcriptional activator CadC
EC958	CDS	rec180	4739000	4785414	4778064	4778663	-		yjdC	EC958 4624	hypothetical protein
EC958	CDS	rec180	4739000	4785414	4778676	4780373	-		dsbD	EC958 4625	thiol disulfide interchange protein DsbD
EC958	CDS	rec180	4739000	4785414	4780349	4780693	-		cutA	EC958 4626	divalent cation tolerance protein
EC958	CDS	rec180	4739000	4785414	4780803	4782104	-		dcuA	EC958 4627	DcuA dicarboxylate transporter
EC958	CDS	rec180	4739000	4785414	4782222	4783703	-		aspA	EC958 4628	aspartate ammonia-lyase (aspartase)
EC958	CDS	rec180	4739000	4785414	4783995	4784471	+		yjeG	EC958 4629	YjeG
EC958	CDS	rec180	4739000	4785414	4784487	4785803	-		yjeH	EC958 4630	hypothetical protein
EC958	CDS	rec181	4812521	4812842	4812158	4814008	+		mutL	EC958 4657	MutL, enzyme in methyl-directed mismatch repair
EC958	CDS	rec182	4813025	4824426	4812158	4814008	+		mutL	EC958 4657	MutL, enzyme in methyl-directed mismatch repair
EC958	CDS	rec182	4813025	4824426	4814001	4814951	+		miaA	EC958 4658	tRNA dimethylallyltransferase
EC958	CDS	rec182	4813025	4824426	4815037	4815345	+		EC958 4659	EC958 4659	RNA-binding protein Hfq
EC958	CDS	rec182	4813025	4824426	4815421	4816701	+		hflX	EC958 4660	GTP-binding protein HflX
EC958	CDS	rec182	4813025	4824426	4816787	4818046	+		hflK	EC958 4661	HflK protein regulator of FtsH protease, subunit of HflK-HflC complex
EC958	CDS	rec182	4813025	4824426	4818049	4819053	+		hflC	EC958 4662	HflC protein regulator of FtsH protease, subunit of HflK-HflC complex
EC958	CDS	rec182	4813025	4824426	4819135	4819332	+		EC958 4663	EC958 4663	hypothetical protein
EC958	CDS	rec182	4813025	4824426	4819436	4820734	+		purA	EC958 4664	PurA, subunit of adenylosuccinate synthase
EC958	CDS	rec182	4813025	4824426	4820939	4821364	+		yjeB	EC958 4665	hypothetical protein
EC958	CDS	rec182	4813025	4824426	4821361	4823844	+		vacB	EC958 4666	ribonuclease R
EC958	CDS	rec182	4813025	4824426	4823935	4824666	+		yjfH	EC958 4667	hypothetical tRNA/rRNA methyltransferase YjfH
EC958	CDS	rec183	4824763	4841287	4824793	4825194	+		yjfI	EC958 4668	hypothetical protein
EC958	CDS	rec183	4824763	4841287	4825213	4825911	+		yjfJ	EC958 4669	hypothetical protein
EC958	CDS	rec183	4824763	4841287	4825961	4826620	+		yjfK	EC958 4670	hypothetical protein
EC958	CDS	rec183	4824763	4841287	4826638	4827036	+		yjfL	EC958 4671	hypothetical protein
EC958	CDS	rec183	4824763	4841287	4827046	4827684	+		yjfM	EC958 4672	hypothetical protein
EC958	CDS	rec183	4824763	4841287	4827687	4828850	+		yjfC	EC958 4673	putative synthetase/amidase
EC958	CDS	rec183	4824763	4841287	4828916	4830559	+		aidB	EC958 4674	putative acyl-CoA dehydrogenase
EC958	CDS	rec183	4824763	4841287	4830676	4830978	-		yjfN	EC958 4675	hypothetical protein
EC958	CDS	rec183	4824763	4841287	4831100	4831528	-		yjfO	EC958 4676	hypothetical protein
EC958	CDS	rec183	4824763	4841287	4831611	4832360	+		yjfP	EC958 4677	hypothetical protein
EC958	CDS	rec183	4824763	4841287	4832357	4833112	-		yjfQ	EC958 4678	putative DEOR-type transcriptional regulator
EC958	CDS	rec183	4824763	4841287	4833220	4834290	-		yjfR	EC958 4679	putative L-ascorbate 6-phosphate lactonase
EC958	CDS	rec183	4824763	4841287	4834639	4836036	+		sgaT	EC958 4680	putative transport protein SgaT
EC958	CDS	rec183	4824763	4841287	4836046	4836357	+		sgaB	EC958 4681	putative PTS system IIB protein SgaB
EC958	CDS	rec183	4824763	4841287	4836367	4836831	+		sgaA	EC958 4682	putative PTS system enzyme II A component SgaA
EC958	CDS	rec183	4824763	4841287	4836806	4837495	+		sgaH	EC958 4683	putative hexulose-6-phosphate synthase
EC958	CDS	rec183	4824763	4841287	4837505	4838359	+		sgaU	EC958 4684	putative hexulose-6-phosphate isomerase
EC958	CDS	rec183	4824763	4841287	4838311	4839045	+		sgaE	EC958 4685	probable sugar isomerase SgaE
EC958	CDS	rec183	4824763	4841287	4839174	4839449	-		yjfY	EC958 4686	hypothetical protein
EC958	CDS	rec183	4824763	4841287	4839777	4840172	+		rpsF	EC958 4687	30S ribosomal protein S6
EC958	CDS	rec183	4824763	4841287	4840179	4840493	+		priB	EC958 4688	primosomal replication protein N
EC958	CDS	rec183	4824763	4841287	4840498	4840725	+		rpsR	EC958 4689	30S ribosomal subunit protein S18
EC958	CDS	rec183	4824763	4841287	4840767	4841216	+		rplI	EC958 4690	50S ribosomal subunit protein L9
EC958	CDS	rec184	4845128	4915907	4844892	4846964	-		EC958 4695	EC958 4695	putative oxidoreductase
EC958	CDS	rec184	4845128	4915907	4846961	4848502	-		EC958 4696	EC958 4696	acetyl-CoA-acetoacetyl-CoA transferase
EC958	CDS	rec184	4845128	4915907	4848512	4849288	-		EC958 4697	EC958 4697	hypothetical protein
EC958	CDS	rec184	4845128	4915907	4849298	4850140	-		EC958 4698	EC958 4698	hypothetical protein
EC958	CDS	rec184	4845128	4915907	4850150	4850941	-		EC958 4699	EC958 4699	putative oxoacyl reductase
EC958	CDS	rec184	4845128	4915907	4851082	4851801	+		EC958 4700	EC958 4700	hypothetical protein
EC958	CDS	rec184	4845128	4915907	4851785	4852459	-		ytfB	EC958 4701	hypothetical protein
EC958	CDS	rec184	4845128	4915907	4852642	4853262	+		fklB	EC958 4702	peptidyl-prolyl cis-trans isomerase
EC958	CDS	rec184	4845128	4915907	4853571	4854983	+		cycA	EC958 4703	CycA serine/alanine/glycine APC transporter
EC958	CDS	rec184	4845128	4915907	4855028	4855690	-		ytfE	EC958 4704	hypothetical protein
EC958	CDS	rec184	4845128	4915907	4855798	4856772	-		ytfF	EC958 4705	hypothetical protein
EC958	CDS	rec184	4845128	4915907	4856871	4857731	-		ytfG	EC958 4706	hypothetical protein
EC958	CDS	rec184	4845128	4915907	4857709	4858200	+		ytfH	EC958 4707	hypothetical protein
EC958	CDS	rec184	4845128	4915907	4858329	4860272	-		cpdB	EC958 4708	2'',3''-cyclic-nucleotide 2''-phosphodiesterase
EC958	CDS	rec184	4845128	4915907	4860462	4861202	+		cysQ	EC958 4709	CysQ protein
EC958	CDS	rec184	4845128	4915907	4861192	4861749	-		ytfJ	EC958 4710	YtfJ protein
EC958	CDS	rec184	4845128	4915907	4862008	4862280	+		ytfK	EC958 4711	hypothetical protein
EC958	CDS	rec184	4845128	4915907	4862342	4863685	-		ytfL	EC958 4712	putative transport protein
EC958	CDS	rec184	4845128	4915907	4864008	4864712	-		msrA	EC958 4713	methionine sulfoxide reductase A
EC958	CDS	rec184	4845128	4915907	4864852	4866585	+		tamA	EC958 4715	translocation and assembly module TamA
EC958	CDS	rec184	4845128	4915907	4866582	4870361	+		tamB	EC958 4716	translocation and assembly module TamB
EC958	CDS	rec184	4845128	4915907	4870364	4870705	+		ytfP	EC958 4717	hypothetical protein
EC958	CDS	rec184	4845128	4915907	4870917	4871168	+		chpR	EC958 4718	antitoxin of the ChpB-ChpS toxin-antitoxin system
EC958	CDS	rec184	4845128	4915907	4871198	4871512	+		chpA	EC958 4719	toxin of the ChpB-ChpS toxin-antitoxin system
EC958	CDS	rec184	4845128	4915907	4871592	4872122	-		EC958 4720	EC958 4720	inorganic pyrophosphatase
EC958	CDS	rec184	4845128	4915907	4872432	4873388	+		ytfQ	EC958 4721	putative LACI-type transcriptional regulator
EC958	CDS	rec184	4845128	4915907	4873528	4875030	+		ytfR	EC958 4722	putative ATP-binding component of a transport system
EC958	CDS	rec184	4845128	4915907	4875020	4876066	+		ytfT	EC958 4723	hypothetical ABC transporter permease protein YtfT
EC958	CDS	rec184	4845128	4915907	4876053	4877048	+		yjfF	EC958 4724	hypothetical ABC transporter permease protein YjfF
EC958	CDS	rec184	4845128	4915907	4877081	4878142	-		EC958 4725	EC958 4725	fructose-1,6-bisphosphatase
EC958	CDS	rec184	4845128	4915907	4878255	4879628	+		yjfG	EC958 4726	putative ligase
EC958	CDS	rec184	4845128	4915907	4879779	4880330	-		yjgA	EC958 4727	putative alpha helix protein
EC958	CDS	rec184	4845128	4915907	4880424	4881776	+		EC958 4728	EC958 4728	PmbA protease
EC958	CDS	rec184	4845128	4915907	4881959	4882345	+		cybC	EC958 4729	soluble cytochrome b562
EC958	CDS	rec184	4845128	4915907	4882390	4882854	-		nrdG	EC958 4730	Anaerobic ribonucleoside-triphosphate reductase-activating protein
EC958	CDS	rec184	4845128	4915907	4883013	4885151	-		nrdD	EC958 4731	Anaerobic ribonucleoside-triphosphate reductase
EC958	CDS	rec184	4845128	4915907	4885545	4887200	-		treC	EC958 4732	trehalose-6-phosphate hydrolase
EC958	CDS	rec184	4845128	4915907	4887250	4888671	-		treB	EC958 4733	TreB, trehalose specific PTS system enzyme II
EC958	CDS	rec184	4845128	4915907	4888790	4889737	-		treR	EC958 4734	trehalose operon repressor
EC958	CDS	rec184	4845128	4915907	4889787	4889975	+		EC958 4735	EC958 4735	hypothetical protein
EC958	CDS	rec184	4845128	4915907	4890116	4892812	+		mgtA	EC958 4736	magnesium-transporting ATPase, P-type 1
EC958	CDS	rec184	4845128	4915907	4893018	4893476	-		yjgF	EC958 4737	hypothetical protein
EC958	CDS	rec184	4845128	4915907	4893477	4893938	-		pyrI	EC958 4738	aspartate carbamoyltransferase regulatory chain
EC958	CDS	rec184	4845128	4915907	4893951	4894886	-		pyrB	EC958 4739	aspartate carbamoyltransferase
EC958	CDS	rec184	4845128	4915907	4894879	4895028	-		EC958 4740	EC958 4740	pyrBI operon leader peptide
EC958	CDS	rec184	4845128	4915907	4895128	4895196	-		EC958 4741	EC958 4741	hypothetical protein
EC958	CDS	rec184	4845128	4915907	4895305	4895700	-		EC958 4742	EC958 4742	putative mRNA endoribonuclease
EC958	CDS	rec184	4845128	4915907	4895831	4896544	-		EC958 4743	EC958 4743	putative oxidoreductase with NAD(P)-binding Rossmann-fold domain
EC958	CDS	rec184	4845128	4915907	4896615	4897208	+		EC958 4744	EC958 4744	putative transcriptional regulator
EC958	CDS	rec184	4845128	4915907	4897353	4897805	+		yjgK	EC958 4745	hypothetical protein
EC958	CDS	rec184	4845128	4915907	4897928	4899199	+		EC958 4746	EC958 4746	hypothetical protein
EC958	CDS	rec184	4845128	4915907	4899186	4899524	+		EC958 5124	EC958 5124	hypothetical protein
EC958	CDS	rec184	4845128	4915907	4899581	4900585	-		argI	EC958 4748	ornithine carbamoyltransferase chain I
EC958	CDS	rec184	4845128	4915907	4900747	4901163	+		yjgD	EC958 4749	hypothetical protein
EC958	CDS	rec184	4845128	4915907	4901209	4901712	-		EC958 4750	EC958 4750	hypothetical protein
EC958	CDS	rec184	4845128	4915907	4901878	4903101	+		yjgN	EC958 4751	uncharacterised protein
EC958	CDS	rec184	4845128	4915907	4903155	4906010	-		valS	EC958 4752	valyl-tRNA synthetase
EC958	CDS	rec184	4845128	4915907	4906010	4906453	-		holC	EC958 4753	DNA polymerase III, chi subunit
EC958	CDS	rec184	4845128	4915907	4906809	4908320	-		pepA	EC958 4754	aminopeptidase A/I
EC958	CDS	rec184	4845128	4915907	4908587	4909687	+		yjgP	EC958 4756	hypothetical protein
EC958	CDS	rec184	4845128	4915907	4909684	4910769	+		yjgQ	EC958 4757	hypothetical protein
EC958	CDS	rec184	4845128	4915907	4910930	4912432	-		yjgR	EC958 4758	hypothetical protein
EC958	CDS	rec184	4845128	4915907	4912562	4913623	-		yjgB	EC958 4759	putative oxidoreductase
EC958	CDS	rec184	4845128	4915907	4914048	4914638	+	GI-leuX	EC958 4760	EC958 4760	prophage P4 integrase
EC958	CDS	rec184	4845128	4915907	4914697	4915101	+	GI-leuX	EC958 5189	EC958 5189	hypothetical protein
EC958	CDS	rec184	4845128	4915907	4915133	4915441	+	GI-leuX	EC958 5190	EC958 5190	hypothetical protein
EC958	CDS	rec184	4845128	4915907	4915806	4916081	+	GI-leuX	EC958 4761	EC958 4761	hypothetical protein
EC958	CDS	rec185	4916116	4916723	4916195	4916410	-	GI-leuX	EC958 4762	EC958 4762	hypothetical protein
EC958	CDS	rec186	4922302	4933461	4921664	4922908	+	GI-leuX	EC958 4767	EC958 4767	hypothetical protein
EC958	CDS	rec186	4922302	4933461	4922996	4923172	+	GI-leuX	EC958 4768	EC958 4768	transposase ORF A (fragment), IS911
EC958	CDS	rec186	4922302	4933461	4923513	4924400	+	GI-leuX	EC958 4769	EC958 4769	putative integral membrane protein
EC958	CDS	rec186	4922302	4933461	4924600	4924836	-	GI-leuX	EC958 4770	EC958 4770	putative transposase
EC958	CDS	rec186	4922302	4933461	4925174	4925599	+	GI-leuX	EC958 4838	EC958 4838	putative transposase
EC958	CDS	rec186	4922302	4933461	4925596	4925946	+	GI-leuX	EC958 4839	EC958 4839	hypothetical protein
EC958	CDS	rec186	4922302	4933461	4925977	4927590	+	GI-leuX	EC958 4840	EC958 4840	hypothetical protein
EC958	CDS	rec186	4922302	4933461	4927861	4928874	-	GI-leuX	EC958 4771	EC958 4771	putative cytoplasmic protein
EC958	CDS	rec186	4922302	4933461	4928886	4930202	-	GI-leuX	EC958 4772	EC958 4772	putative L-fucose permease
EC958	CDS	rec186	4922302	4933461	4930230	4931150	-	GI-leuX	EC958 4773	EC958 4773	putative sugar kinase, ribokinase family
EC958	CDS	rec186	4922302	4933461	4931456	4932238	+	GI-leuX	EC958 4774	EC958 4774	putative regulatory protein, DeoR family
EC958	CDS	rec186	4922302	4933461	4933209	4933367	-	GI-leuX	EC958 4775	EC958 4775	hypothetical protein
EC958	CDS	rec186	4922302	4933461	4933443	4933571	+	GI-leuX	EC958 4776	EC958 4776	hypothetical protein
EC958	CDS	rec187	4934587	4937427	4934656	4935933	-	GI-leuX	EC958 4778	EC958 4778	hypothetical protein
EC958	CDS	rec187	4934587	4937427	4935996	4937327	-	GI-leuX	EC958 4779	EC958 4779	betaine-carnitine-choline transporter family member BetU
EC958	CDS	rec188	4937456	4937778	4937619	4938881	+	GI-leuX	tnpA	EC958 5125	transposase DDE domain protein
EC958	CDS	rec189	4938763	4938930	4937619	4938881	+	GI-leuX	tnpA	EC958 5125	transposase DDE domain protein
EC958	CDS	rec190	4938958	4942364	4939087	4940067	-	GI-leuX	insH	EC958 4780	IS5 transposase and trans-activator
EC958	CDS	rec190	4938958	4942364	4940404	4941549	+	GI-leuX	EC958 4781	EC958 4781	CMY-23 beta-lactamase
EC958	CDS	rec190	4938958	4942364	4941394	4942275	-	GI-leuX	EC958 5126	EC958 5126	Glycine betaine transporter BetP
EC958	CDS	rec191	4943063	4943463	4942430	4943248	-	GI-leuX	EC958 5127	EC958 5127	integrase core domain protein
EC958	CDS	rec191	4943063	4943463	4943284	4943586	-	GI-leuX	EC958 5128	EC958 5128	transposase
EC958	CDS	rec192	4943768	4943980	4943785	4944198	+	GI-leuX	EC958 5129	EC958 5129	transposase ORF B, IS911
EC958	CDS	rec193	4944074	4960198	4943785	4944198	+	GI-leuX	EC958 5129	EC958 5129	transposase ORF B, IS911
EC958	CDS	rec193	4944074	4960198	4944195	4944437	+	GI-leuX	EC958 4782	EC958 4782	transposase ORF B, IS911
EC958	CDS	rec193	4944074	4960198	4944520	4944777	+	GI-leuX	EC958 4783	EC958 4783	hypothetical protein
EC958	CDS	rec193	4944074	4960198	4945334	4946101	-	GI-leuX	EC958 4784	EC958 4784	iron-dicitrate transporter ATP-binding component of ABC superfamily
EC958	CDS	rec193	4944074	4960198	4946102	4947058	-	GI-leuX	EC958 4785	EC958 4785	iron-dicitrate transporter subunit; membrane component of ABC superfamily
EC958	CDS	rec193	4944074	4960198	4947055	4948053	-	GI-leuX	EC958 4786	EC958 4786	iron-dicitrate transporter subunit; membrane component of ABC superfamily
EC958	CDS	rec193	4944074	4960198	4948050	4948952	-	GI-leuX	EC958 4787	EC958 4787	iron-dicitrate transporter subunit; periplasmic-binding component of ABC superfamily
EC958	CDS	rec193	4944074	4960198	4948997	4951321	-	GI-leuX	fecA	EC958 4788	ferric citrate outer membrane transporter
EC958	CDS	rec193	4944074	4960198	4951408	4952361	-	GI-leuX	EC958 4789	EC958 4789	transmembrane signal transducer for ferric citrate transport
EC958	CDS	rec193	4944074	4960198	4952358	4952879	-	GI-leuX	EC958 4790	EC958 4790	RNA polymerase, sigma 19 factor
EC958	CDS	rec193	4944074	4960198	4953171	4953446	+	GI-leuX	insA	EC958 5221	transposase
EC958	CDS	rec193	4944074	4960198	4953659	4953868	+	GI-leuX	insB	EC958 4791	IS1 protein InsB
EC958	CDS	rec193	4944074	4960198	4954441	4955799	+	GI-leuX	EC958 4792	EC958 4792	hypothetical protein; putative exported protein
EC958	CDS	rec193	4944074	4960198	4956038	4957423	-	GI-leuX	EC958 4793	EC958 4793	hypothetical protein, putative transposase
EC958	CDS	rec193	4944074	4960198	4957473	4957820	-	GI-leuX	EC958 4794	EC958 4794	putative transposase
EC958	CDS	rec193	4944074	4960198	4957817	4958197	-	GI-leuX	EC958 4795	EC958 4795	putative transposase
EC958	CDS	rec193	4944074	4960198	4958316	4958552	-	GI-leuX	EC958 5130	EC958 5130	hypothetical protein
EC958	CDS	rec193	4944074	4960198	4958552	4958986	-	GI-leuX	EC958 4797	EC958 4797	hypothetical protein
EC958	CDS	rec193	4944074	4960198	4958974	4959375	-	GI-leuX	EC958 5131	EC958 5131	hypothetical protein
EC958	CDS	rec193	4944074	4960198	4959635	4960204	-	GI-leuX	EC958 5132	EC958 5132	hypothetical protein
EC958	CDS	rec194	4960402	4966472	4961857	4962063	+	GI-leuX	EC958 5133	EC958 5133	putative transcriptional regulator
EC958	CDS	rec194	4960402	4966472	4962159	4962761	+	GI-leuX	EC958 5134	EC958 5134	hypothetical protein
EC958	CDS	rec194	4960402	4966472	4963277	4963405	-	GI-leuX	EC958 5135	EC958 5135	hypothetical protein
EC958	CDS	rec194	4960402	4966472	4963962	4964879	+	GI-leuX	EC958 5136	EC958 5136	hypothetical protein
EC958	CDS	rec194	4960402	4966472	4964964	4965836	+	GI-leuX	EC958 5137	EC958 5137	GTPase Era
EC958	CDS	rec194	4960402	4966472	4966209	4969055	+	GI-leuX	EC958 5138	EC958 5138	Fluffing protein
EC958	CDS	rec195	4966605	4970317	4966209	4969055	+	GI-leuX	EC958 5138	EC958 5138	Fluffing protein
EC958	CDS	rec195	4966605	4970317	4969126	4969284	+	GI-leuX	EC958 5139	EC958 5139	hypothetical protein
EC958	CDS	rec195	4966605	4970317	4969439	4970257	+	GI-leuX	EC958 5140	EC958 5140	hypothetical protein
EC958	CDS	rec196	4970573	4970649	4970599	4971072	+	GI-leuX	yafX1	EC958 5141	Antirestriction protein
EC958	CDS	rec197	4970819	4971423	4970599	4971072	+	GI-leuX	yafX1	EC958 5141	Antirestriction protein
EC958	CDS	rec197	4970819	4971423	4971088	4971564	+	GI-leuX	EC958 5142	EC958 5142	hypothetical protein
EC958	CDS	rec198	4971454	4971587	4971088	4971564	+	GI-leuX	EC958 5142	EC958 5142	hypothetical protein
EC958	CDS	rec199	4973110	4977541	4972022	4973563	+	GI-leuX	EC958 5144	EC958 5144	transposase
EC958	CDS	rec199	4973110	4977541	4973578	4974324	+	GI-leuX	EC958 5145	EC958 5145	transposase/IS protein
EC958	CDS	rec199	4973110	4977541	4974431	4974547	+	GI-leuX	EC958 0001	EC958 0001	hypothetical protein
EC958	CDS	rec199	4973110	4977541	4974597	4974965	+	GI-leuX	yeeU2	EC958 0002	hypothetical protein
EC958	CDS	rec199	4973110	4977541	4975055	4975432	+	GI-leuX	EC958 0003	EC958 0003	hypothetical protein
EC958	CDS	rec199	4973110	4977541	4975429	4975917	+	GI-leuX	EC958 0004	EC958 0004	hypothetical protein
EC958	CDS	rec199	4973110	4977541	4975934	4976110	+	GI-leuX	EC958 0005	EC958 0005	hypothetical protein
EC958	CDS	rec199	4973110	4977541	4976216	4976368	+	GI-leuX	EC958 0006	EC958 0006	hypothetical protein
EC958	CDS	rec199	4973110	4977541	4976732	4977157	+	GI-leuX	EC958 0007	EC958 0007	transposase
EC958	CDS	rec200	4982176	4986043	4980517	4982256	-	GI-leuX	EC958 0010	EC958 0010	type II restriction endonuclease
EC958	CDS	rec200	4982176	4986043	4982366	4983652	-	GI-leuX	EC958 0011	EC958 0011	McrBC domain-containing protein
EC958	CDS	rec200	4982176	4986043	4983645	4985720	-	GI-leuX	EC958 0012	EC958 0012	putative endonuclease
EC958	CDS	rec201	4986421	4986886	4986824	4987078	-	GI-leuX	EC958 5146	EC958 5146	hypothetical protein
EC958	CDS	rec202	4987130	5047895	4987878	4989137	+	GI-leuX	EC958 0013	EC958 0013	Methylthioribose kinase (MTR kinase)
EC958	CDS	rec202	4987130	5047895	4989147	4990262	+	GI-leuX	EC958 0014	EC958 0014	methyl-thioribose-1-phosphate isomerase
EC958	CDS	rec202	4987130	5047895	4990293	4990934	+	GI-leuX	EC958 0015	EC958 0015	methyl-thioribulose-1-phosphate dehydratase
EC958	CDS	rec202	4987130	5047895	4991038	4992042	+	GI-leuX	EC958 0016	EC958 0016	putative integral membrane protein
EC958	CDS	rec202	4987130	5047895	4992083	4993069	-	GI-leuX	EC958 0017	EC958 0017	putative DNA-binding transcriptional regulator
EC958	CDS	rec202	4987130	5047895	4993107	4993229	-	GI-leuX	EC958 0018	EC958 0018	hypothetical protein
EC958	CDS	rec202	4987130	5047895	4993416	4994765	-	GI-leuX	idnT	EC958 0019	putative transporter
EC958	CDS	rec202	4987130	5047895	4994872	4996839	-	GI-leuX	EC958 0020	EC958 0020	putative dehydratase
EC958	CDS	rec202	4987130	5047895	4996850	4997809	-	GI-leuX	EC958 0021	EC958 0021	putative lyase/synthase (dapA-like)
EC958	CDS	rec202	4987130	5047895	4997760	4998548	-	GI-leuX	EC958 0022	EC958 0022	putative DNA-binding transcriptional regulator
EC958	CDS	rec202	4987130	5047895	4998576	4998701	+	GI-leuX	EC958 0023	EC958 0023	hypothetical protein
EC958	CDS	rec202	4987130	5047895	4998851	4999633	-	GI-leuX	EC958 0024	EC958 0024	putative DNA-binding transcriptional regulator
EC958	CDS	rec202	4987130	5047895	4999650	5000282	-	GI-leuX	EC958 0025	EC958 0025	putative epimerase
EC958	CDS	rec202	4987130	5047895	5000294	5000725	-	GI-leuX	EC958 0026	EC958 0026	putative phosphotransferase enzyme IIA component
EC958	CDS	rec202	4987130	5047895	5000856	5001662	-	GI-leuX	EC958 0027	EC958 0027	putative nucleoside triphosphatase
EC958	CDS	rec202	4987130	5047895	5001675	5002988	-	GI-leuX	EC958 0028	EC958 0028	putative phosphotransferase enzyme IIC component
EC958	CDS	rec202	4987130	5047895	5003000	5003278	-	GI-leuX	EC958 0029	EC958 0029	putative phosphotransferase enzyme IIB component
EC958	CDS	rec202	4987130	5047895	5003275	5004396	-	GI-leuX	EC958 0030	EC958 0030	putative endoglucanase with Zn-dependent exopeptidase domain
EC958	CDS	rec202	4987130	5047895	5004795	5005055	-	GI-leuX	EC958 0031	EC958 0031	hypothetical protein
EC958	CDS	rec202	4987130	5047895	5005183	5005929	-	GI-leuX	smtA	EC958 0032	putative methyltransferase
EC958	CDS	rec202	4987130	5047895	5005981	5006532	-	GI-leuX	EC958 0033	EC958 0033	putative acetyltransferase
EC958	CDS	rec202	4987130	5047895	5006544	5006801	-	GI-leuX	EC958 0034	EC958 0034	hypothetical protein
EC958	CDS	rec202	4987130	5047895	5007375	5008031	-		EC958 5147	EC958 5147	transposase ORF B, IS911
EC958	CDS	rec202	4987130	5047895	5008220	5008522	-		EC958 5148	EC958 5148	transposase ORF A, IS911
EC958	CDS	rec202	4987130	5047895	5008648	5009691	+		EC958 0036	EC958 0036	putative frameshift suppressor
EC958	CDS	rec202	4987130	5047895	5010274	5011254	-		yjhS	EC958 0037	hypothetical protein
EC958	CDS	rec202	4987130	5047895	5011318	5012523	-		EC958 0038	EC958 0038	hypothetical protein
EC958	CDS	rec202	4987130	5047895	5012444	5013169	-		yjhA	EC958 0039	hypothetical protein
EC958	CDS	rec202	4987130	5047895	5013958	5014353	-		EC958 5149	EC958 5149	hypothetical protein
EC958	CDS	rec202	4987130	5047895	5014614	5014808	+		fimB''	EC958 0040	type 1 fimbriae regulatory protein FimB
EC958	CDS	rec202	4987130	5047895	5014842	5016062	-		EC958 0041	EC958 0041	putative transposase
EC958	CDS	rec202	4987130	5047895	5016081	5016599	-		EC958 0042	EC958 0042	hypothetical protein
EC958	CDS	rec202	4987130	5047895	5016699	5017106	+		fimB''	EC958 0043	type 1 fimbriae regulatory protein FimB
EC958	CDS	rec202	4987130	5047895	5017584	5018180	+		fimE	EC958 0044	type 1 fimbriae regulatory protein FimE
EC958	CDS	rec202	4987130	5047895	5018659	5019207	+		fimA	EC958 0045	type 1 fimbriae major subunit FimA
EC958	CDS	rec202	4987130	5047895	5019164	5019811	+		fimI	EC958 0046	FimI fimbrial protein
EC958	CDS	rec202	4987130	5047895	5019848	5020573	+		fimC	EC958 0047	type 1 fimbriae periplasmic chaperone protein FimC
EC958	CDS	rec202	4987130	5047895	5020649	5023276	+		fimD	EC958 0048	type 1 fimbriae outer membrane usher protein FimD
EC958	CDS	rec202	4987130	5047895	5023286	5023816	+		fimF	EC958 0049	type 1 fimbriae minor subunit FimF
EC958	CDS	rec202	4987130	5047895	5023829	5024332	+		fimG	EC958 0050	type 1 fimbriae minor subunit FimG
EC958	CDS	rec202	4987130	5047895	5024352	5025254	+		fimH	EC958 0051	type 1 fimbriae adhesin FimH
EC958	CDS	rec202	4987130	5047895	5025428	5026771	-		EC958 0052	EC958 0052	fructuronate transporter
EC958	CDS	rec202	4987130	5047895	5027111	5028295	+		uxuA	EC958 0053	mannonate dehydratase
EC958	CDS	rec202	4987130	5047895	5028376	5029836	+		uxuB	EC958 0054	D-mannonate oxidoreductase
EC958	CDS	rec202	4987130	5047895	5029858	5030052	-		EC958 0055	EC958 0055	hypothetical protein
EC958	CDS	rec202	4987130	5047895	5030051	5030824	+		uxuR	EC958 0056	UxuR uxu operon transcriptional regulator
EC958	CDS	rec202	4987130	5047895	5031062	5031640	-		EC958 0057	EC958 0057	hypothetical protein
EC958	CDS	rec202	4987130	5047895	5032323	5032457	+		EC958 0058	EC958 0058	hypothetical protein
EC958	CDS	rec202	4987130	5047895	5032423	5032815	+		yjiD	EC958 0059	DNA replication/recombination/repair protein
EC958	CDS	rec202	4987130	5047895	5032808	5033536	-		yjiE	EC958 0060	putative transcriptional regulator
EC958	CDS	rec202	4987130	5047895	5033784	5034956	-		iadA	EC958 0061	isoaspartyl dipeptidase
EC958	CDS	rec202	4987130	5047895	5034969	5035430	-		yjiG	EC958 0062	hypothetical protein
EC958	CDS	rec202	4987130	5047895	5035427	5036122	-		yjiH	EC958 0063	hypothetical protein
EC958	CDS	rec202	4987130	5047895	5036360	5036914	+		EC958 0064	EC958 0064	2''-phosphotransferase
EC958	CDS	rec202	4987130	5047895	5036927	5038105	-		yjiJ	EC958 0065	hypothetical protein
EC958	CDS	rec202	4987130	5047895	5038173	5039144	-		yjiK	EC958 0066	hypothetical protein
EC958	CDS	rec202	4987130	5047895	5039098	5039355	-		EC958 0067	EC958 0067	hypothetical protein
EC958	CDS	rec202	4987130	5047895	5039352	5040119	-		yjiL	EC958 0068	hypothetical protein
EC958	CDS	rec202	4987130	5047895	5040129	5041301	-		yjiM	EC958 0069	hypothetical protein
EC958	CDS	rec202	4987130	5047895	5041396	5042676	-		yjiN	EC958 0070	hypothetical protein
EC958	CDS	rec202	4987130	5047895	5042717	5043949	-		EC958 0071	EC958 0071	multidrug efflux system protein
EC958	CDS	rec202	4987130	5047895	5044416	5045372	+		EC958 0072	EC958 0072	hypothetical protein, putative transposase
EC958	CDS	rec202	4987130	5047895	5045615	5047027	-		yjiR	EC958 0073	uncharacterized HTH-type transcriptional regulator YjiR
EC958	CDS	rec202	4987130	5047895	5047204	5047368	+		EC958 0074	EC958 0074	hypothetical protein
EC958	CDS	rec202	4987130	5047895	5047411	5047749	-		yjiW	EC958 0075	hypothetical protein
EC958	CDS	rec203	5049210	5049763	5047964	5051227	-		EC958 0076	EC958 0076	type I restriction-modification system, restriction subunit R
EC958	CDS	rec204	5055401	5109585	5054299	5055465	-		EC958 0079	EC958 0079	restriction endonuclease domain-containing protein
EC958	CDS	rec204	5055401	5109585	5055662	5055949	+		EC958 0080	EC958 0080	hypothetical protein
EC958	CDS	rec204	5055401	5109585	5055981	5056238	+		EC958 0081	EC958 0081	hypothetical protein
EC958	CDS	rec204	5055401	5109585	5056272	5057267	-		yjiA	EC958 0082	hypothetical protein
EC958	CDS	rec204	5055401	5109585	5057239	5057442	-		EC958 0083	EC958 0083	hypothetical protein
EC958	CDS	rec204	5055401	5109585	5057492	5059657	-		yjiY	EC958 0084	hypothetical protein
EC958	CDS	rec204	5055401	5109585	5060019	5061683	+		EC958 0085	EC958 0085	Tsr, subunit of methyl-accepting chemotaxis protein I
EC958	CDS	rec204	5055401	5109585	5061732	5063093	-		EC958 0086	EC958 0086	L-galactonate transporter
EC958	CDS	rec204	5055401	5109585	5063310	5064224	-		yjjM	EC958 0087	putative DNA-binding transcriptional regulator
EC958	CDS	rec204	5055401	5109585	5064363	5065385	+		EC958 0088	EC958 0088	hypothetical zinc-type alcohol dehydrogenase-like protein YjjN
EC958	CDS	rec204	5055401	5109585	5065525	5067816	-		mdoB	EC958 0089	phosphoglycerol transferase I
EC958	CDS	rec204	5055401	5109585	5068070	5068567	-		yjjA	EC958 0090	hypothetical protein
EC958	CDS	rec204	5055401	5109585	5068613	5069350	-		dnaC	EC958 0091	DnaC protein
EC958	CDS	rec204	5055401	5109585	5069353	5069892	-		dnaT	EC958 0092	primosomal protein I
EC958	CDS	rec204	5055401	5109585	5069999	5070487	-		yjjB	EC958 0093	YjjB protein
EC958	CDS	rec204	5055401	5109585	5070463	5071296	-		yjjP	EC958 0094	hypothetical protein
EC958	CDS	rec204	5055401	5109585	5071854	5072579	+		yjjQ	EC958 0095	hypothetical protein
EC958	CDS	rec204	5055401	5109585	5072537	5073214	+		bglJ	EC958 0096	BglJ transcriptional regulator
EC958	CDS	rec204	5055401	5109585	5073252	5074040	-		fhuF	EC958 0097	ferric iron reductase protein FhuF
EC958	CDS	rec204	5055401	5109585	5074070	5074417	+		EC958 0098	EC958 0098	hypothetical protein
EC958	CDS	rec204	5055401	5109585	5074978	5076009	-		yjjT	EC958 0099	ribosomal RNA small subunit methyltransferase C
EC958	CDS	rec204	5055401	5109585	5076112	5076525	+		holD	EC958 0100	DNA polymerase III, psi subunit
EC958	CDS	rec204	5055401	5109585	5076494	5076940	+		rimI	EC958 0101	30S ribosomal subunit protein S18 acyltransferase
EC958	CDS	rec204	5055401	5109585	5076955	5077632	+		yjjG	EC958 0102	hypothetical protein
EC958	CDS	rec204	5055401	5109585	5077723	5079312	+		prfC	EC958 0103	peptide chain release factor RF-3
EC958	CDS	rec204	5055401	5109585	5079627	5080310	+		osmY	EC958 0104	osmotically inducible protein Y
EC958	CDS	rec204	5055401	5109585	5080437	5080598	+		EC958 0105	EC958 0105	hypothetical protein
EC958	CDS	rec204	5055401	5109585	5080684	5081793	+		yjjU	EC958 0106	hypothetical protein
EC958	CDS	rec204	5055401	5109585	5081790	5082572	+		yjjV	EC958 0107	putative deoxyribonuclease YjjV
EC958	CDS	rec204	5055401	5109585	5083088	5083951	-		yjjW	EC958 0108	hypothetical protein
EC958	CDS	rec204	5055401	5109585	5083923	5085473	-		yjjI	EC958 0109	hypothetical protein
EC958	CDS	rec204	5055401	5109585	5085449	5085574	+		EC958 0110	EC958 0110	hypothetical protein
EC958	CDS	rec204	5055401	5109585	5085707	5086510	+		deoC	EC958 0111	deoxyribose-phosphate aldolase
EC958	CDS	rec204	5055401	5109585	5086519	5087910	+		deoA	EC958 0112	thymidine phosphorylase
EC958	CDS	rec204	5055401	5109585	5087962	5089185	+		deoB	EC958 0113	phosphopentomutase
EC958	CDS	rec204	5055401	5109585	5089185	5089961	+		deoD	EC958 0114	purine nucleoside phosphorylase
EC958	CDS	rec204	5055401	5109585	5090128	5091459	+		yjjJ	EC958 0115	hypothetical protein
EC958	CDS	rec204	5055401	5109585	5091460	5092476	-		lplA	EC958 0116	lipoate-protein ligase A
EC958	CDS	rec204	5055401	5109585	5092504	5093148	-		EC958 0117	EC958 0117	Smp protein
EC958	CDS	rec204	5055401	5109585	5093254	5094222	+		serB	EC958 0118	phosphoserine phosphatase
EC958	CDS	rec204	5055401	5109585	5094223	5095653	+		radA	EC958 0119	DNA repair protein RadA
EC958	CDS	rec204	5055401	5109585	5095653	5096906	+		nadR	EC958 0120	transcriptional regulator NadR
EC958	CDS	rec204	5055401	5109585	5097027	5098694	-		yjjK	EC958 0121	ABC transporter ATP-binding protein YjjK
EC958	CDS	rec204	5055401	5109585	5098686	5098832	+		EC958 0122	EC958 0122	hypothetical protein
EC958	CDS	rec204	5055401	5109585	5098901	5100838	+		EC958 0123	EC958 0123	soluble lytic murein transglycosylase
EC958	CDS	rec204	5055401	5109585	5100928	5101254	+		trpR	EC958 0124	trp operon repressor
EC958	CDS	rec204	5055401	5109585	5101333	5101869	-		yjjX	EC958 0125	hypothetical protein
EC958	CDS	rec204	5055401	5109585	5101912	5102559	+		gpmB	EC958 0126	probable phosphoglycerate mutase 2
EC958	CDS	rec204	5055401	5109585	5102556	5103425	-		EC958 0127	EC958 0127	right origin-binding protein
EC958	CDS	rec204	5055401	5109585	5103636	5104109	+		creA	EC958 0128	hypothetical protein
EC958	CDS	rec204	5055401	5109585	5104122	5104811	+		creB	EC958 0129	transcriptional regulatory protein CreB
EC958	CDS	rec204	5055401	5109585	5104811	5106235	+		creC	EC958 0130	sensor protein CreC
EC958	CDS	rec204	5055401	5109585	5106293	5107645	+		creD	EC958 0131	inner membrane protein CreD
EC958	CDS	rec204	5055401	5109585	5107705	5108421	-		arcA	EC958 0132	ArcA transcriptional dual regulator
EC958	CDS	rec204	5055401	5109585	5108517	5108657	+		yjjY	EC958 0133	hypothetical protein
EC958	CDS	rec204	5055401	5109585	5109036	5109743	+		lasT	EC958 0134	hypothetical tRNA/rRNA methyltransferase LasT
								MGE			Recombinant gene in both EC958 and SE15
								ROD
								ROI

## Sheet: Table S3
Supplementary Table 3: EC958 and JJ1886 genomic island comparison
Genomic island	Gene/Locus tag	start	end	size(nt)	strand	Product description	Compared to JJ1886 genome (ST131 clade C representative)
GI-pheV	EC958_3257	3285081	3286346	1266		integrase
GI-pheV	EC958_3258	3286602	3287645	1044		putative homolog to shiA (SHI-2 pathogenicity island of Shigella flexneri)
GI-pheV	insA	3288175	3288450	276		transposase	no insA, longer insB in JJ1886, overlap with half end of EC958_insA
GI-pheV	insB	3288495	3288872	378		IS1 transposase
GI-pheV	papX	3289339	3289869	531	c	regulator protein PapX
GI-pheV	EC958_3260	3290004	3290129	126		hypothetical protein
GI-pheV	insB	3290162	3290539	378	c	IS1 transposase	no insA, longer insB in JJ1886
GI-pheV	insA	3290584	3290859	276	c	transposase
GI-pheV	EC958_3261	3290888	3291157	270	c	major pilin subunit PapA
GI-pheV	EC958_5062	3291154	3291456	303	c	pap fimbrial pilin protein
GI-pheV		3291870	3291977	108	c	Pap(21)B protein
GI-pheV	papI	3292382	3292615	234		pap operon regulatory protein PapI
GI-pheV	EC958_3263	3293266	3294066	801	c	hypothetical protein
GI-pheV	EC958_3264	3294066	3294392	327	c	hypothetical protein
GI-pheV	EC958_3265	3294665	3294793	129	c	hypothetical protein
GI-pheV	EC958_3266	3295132	3295878	747	c	putative transposase
GI-pheV	EC958_3267	3296430	3296690	261		hypothetical protein; putative exported protein
GI-pheV	EC958_3268	3296732	3297292	561		hypothetical protein (TetR family trascriptional regulator)
GI-pheV	EC958_3269	3297332	3297760	429		hypothetical protein (membrane protein)
GI-pheV	shiF	3298478	3299671	1194	c	putative membrane transport protein, major facilitator superfamily
GI-pheV	iucA	3299807	3301531	1725		aerobactin siderophore biosynthesis protein
GI-pheV	iucB	3301532	3302479	948		aerobactin siderophore biosynthesis protein, N(6)-hydroxylysine acetylase
GI-pheV	iucC	3302479	3304221	1743		aerobactin siderophore biosynthesis protein
GI-pheV	iucD	3304218	3305495	1278		L-lysine 6-monooxygenase
GI-pheV	iutA	3305577	3307778	2202		ferric aerobactin receptor IutA
GI-pheV	EC958_5178	3307716	3308021	306	c	hypothetical protein	20aa shorter in JJ1886
GI-pheV	EC958_3277	3308329	3308457	129	c	hypothetical protein, start at V
GI-pheV	sat	3308722	3312609	3888		serine protease (secreted autotransporter toxin)
GI-pheV	EC958_5063	3312881	3313143	263		transposase
GI-pheV	insI	3313206	3314357	1152		IS30 transposase
GI-pheV	EC958_5064	3314442	3315260	819		integrase core domain protein
GI-pheV	EC958_3281	3315272	3315727	456		hypothetical protein
GI-pheV	EC958_3282	3316143	3316604	462		putative transposase
GI-pheV	EC958_3283	3316641	3317180	540		hypothetical protein
GI-pheV	EC958_3284	3317328	3317675	348		putative transposase
GI-pheV	EC958_3285	3317685	3317888	204	c	lactate permease
GI-pheV	EC958_3286	3318363	3318635	273		hypothetical protein
GI-pheV	EC958_3287	3319138	3319353	216	c	hypothetical protein
GI-pheV	EC958_3288	3319357	3319716	360	c	hypothetical protein
GI-pheV	EC958_3289	3320007	3320249	243	c	hypothetical protein
GI-pheV	EC958_3290	3320653	3320850	198	c	hypothetical protein
GI-pheV	EC958_3291	3321111	3323201	2091	c	putative Iha adhesin (receptor)
GI-pheV	insD	3323701	3324525	825	c	IS2 insertion element transposase
GI-pheV	insC	3324564	3324974	411	c	IS2 insertion element repressor
GI-pheV	EC958_3294	3325081	3326067	987	c	9-O-acetyl-N-acetylneuraminic acid deacetylase
GI-pheV	EC958_3295	3326167	3326901	735		transcriptional regulator
GI-pheV	EC958_3296	3326937	3327872	936	c	putative hydrolase, conserved protein
GI-pheV	EC958_3297	3327922	3329031	1110	c	hypothetical protein; putative exported protein
GI-pheV	EC958_3298	3329044	3329754	711	c	putative N-acetylneuraminic acid outer membrane channel protein NanC
GI-pheV	EC958_3299	3329800	3330609	810	c	hypothetical protein
GI-pheV	EC958_3300	3330634	3332106	1473	c	putative sialic acid transporter
GI-pheV	EC958_5179	3332155	3332394	240	c	hypothetical protein
GI-pheV	EC958_5065	3332462	3333031	570	c	N-acetylmannosamine kinase
GI-pheV	EC958_3301	3333065	3333982	918	c	N-acetylneuraminate lyase 2
GI-pheV	EC958_3302	3334706	3335068	363		hypothetical protein
GI-pheV	EC958_3303	3335065	3335415	351		hypothetical protein
GI-pheV	EC958_3304	3335446	3336546	1101		hypothetical protein
GI-pheV	EC958_3306	3336543	3338081	1539		transposase
GI-pheV	EC958_5066	3337997	3338305	309	c	hypothetical protein
GI-pheV	EC958_3307	3338302	3338685	384	c	hypothetical protein
GI-pheV	EC958_3308	3338437	3338988	552		hypothetical protein
GI-pheV	EC958_5067	3338852	3339421	570	c	hypothetical protein
GI-pheV	EC958_5068	3341255	3341461	207		putative transcriptional regulator
GI-pheV	EC958_3309	3341547	3342119	573		hypothetical protein
GI-pheV	yfjI	3342240	3343730	1491	c	hypothetical protein
GI-pheV	EC958_3311	3343925	3344146	222	c	hypothetical protein
GI-pheV	EC958_3313	3345062	3345934	873		hypothetical protein
GI-pheV	flu	3346262	3349387	3126		antigen 43 (Ag43) phase-variable aggregation and biofilm formation autotransporter
GI-pheV	EC958_3315	3349508	3352024	2517		hypothetical protein	1 kb shorter in JJ1886
GI-pheV	EC958_3316	3352100	3352555	456		hypothetical protein
GI-pheV	EC958_3317	3352678	3352866	189	c	hypothetical protein
GI-pheV	yafZ2	3352970	3353788	819		hypothetical protein
GI-pheV	EC958_3319	3353843	3354328	486		hypothetical protein
GI-pheV	EC958_3320	3354344	3354820	477		putative radC-like protein YeeS
GI-pheV	EC958_3321	3354883	3355104	222		hypothetical protein
GI-pheV	EC958_3322	3355123	3355767	645		hypothetical protein
GI-pheV	EC958_3323	3355817	3356197	381		hypothetical protein
GI-pheV	EC958_3324	3356274	3356651	378		hypothetical protein
GI-pheV	EC958_3325	3356648	3357136	489		hypothetical protein
GI-pheV	EC958_3326	3357153	3357350	198		hypothetical protein
GI-pheV	EC958_3327	3357435	3358280	846		hypothetical protein
GI-pheV	EC958_3328	3358349	3358744	396		hypothetical protein
GI-pheV	EC958_3329	3358737	3359630	894		hypothetical protein
GI-selC	EC958_4073	4131431	4132615	1185		integrase	GI-selC not present in JJ1886
GI-selC	EC958_4074	4133026	4134069	1044		ShiA homolog
GI-selC	EC958_4075	4134467	4135537	1071	c	putative transcriptional regulator
GI-selC	EC958_4076	4135799	4137100	1302		hexuronate transporter
GI-selC	EC958_4077	4137115	4139496	2382		hypothetical protein
GI-selC	insB	4140094	4140597	504	c	IS1 protein InsB
GI-selC	insA	4140516	4140791	276	c	transposase
GI-selC	EC958_4079	4140820	4141281	462	c	hypothetical protein
GI-selC	EC958_5078	4141251	4141520	270	c	hypothetical protein
GI-selC	EC958_4080	4142001	4142606	606		hypothetical protein
GI-selC	EC958_4081	4142603	4143205	603		hypothetical protein
GI-selC	EC958_4082	4143217	4146858	3642		ATPase-like protein
GI-selC	EC958_4083	4146904	4150509	3606		type II restriction enzyme
GI-selC	EC958_4085	4150686	4153283	2598		hypothetical protein
GI-selC	EC958_4086	4153294	4155378	2085		hypothetical protein
GI-selC	EC958_4087	4155643	4156125	483	c	hypothetical protein
GI-selC	EC958_4088	4156109	4156555	447	c	hypothetical protein
GI-selC	EC958_4089	4156672	4158195	1524	c	group II intron-encoded reverse transcriptase/maturase
GI-selC	EC958_4090	4158787	4159266	480	c	hypothetical protein
GI-selC	EC958_4091	4159266	4159592	327	c	hypothetical protein
GI-selC	EC958_4092	4159650	4160195	546		transposase
GI-selC	EC958_5079	4160180	4160326	147		hypothetical protein
GI-selC	EC958_4093	4160353	4160985	633	c	hypothetical protein
GI-selC	EC958_4094	4161108	4161317	210	c	hypothetical protein
GI-selC	EC958_4095	4161807	4162394	588	c	transposase
GI-selC	EC958_4096	4162407	4163438	1032	c	transposase
GI-selC	EC958_4097	4163445	4163987	543	c	transposase
GI-selC	afaE	4164774	4165319	546	c	AfaE adhesin
GI-selC	EC958_4098	4165520	4165693	174	c	DraP
GI-selC	afaD	4166100	4166543	444	c	AfaD protein
GI-selC	afaC	4166559	4169141	2583	c	AfaC protein
GI-selC	afaB	4169181	4169972	792	c	Afa fimbriae periplasmic chaperone protein
GI-selC	afaA	4170281	4170586	306	c	Afa fimbriae transcription regulator
GI-selC	EC958_4103	4171182	4171859	678		transposase
GI-selC	EC958_4104	4171859	4172206	348		transposase
GI-selC	EC958_4105	4172226	4173797	1572		putative transposase
GI-selC	EC958_4832	4174212	4174439	228		AfaF protein
GI-selC	EC958_4106	4174459	4174596	138		hypothetical protein
GI-selC	EC958_4107	4174702	4175097	396	c	hypothetical protein
GI-selC	EC958_4108	4175168	4175965	798	c	transposase IstB, IS21
GI-selC	EC958_4109	4175965	4177137	1173	c	IS21 ORF1
GI-selC	EC958_4110	4177224	4177718	495	c	hypothetical protein, YhgA-like
GI-selC	EC958_4111	4177838	4180687	2850	c	hypothetical protein
GI-selC	EC958_4112	4180781	4181314	534	c	hypothetical protein
GI-selC	EC958_5182	4181274	4181708	435		hypothetical protein
GI-selC	EC958_4114	4182223	4182633	411	c	hypothetical protein
GI-selC	EC958_4115	4182593	4183012	420	c	hypothetical protein
GI-selC	EC958_5080	4183178	4183747	570	c	hypothetical protein
GI-selC	EC958_5183	4184121	4184444	324		hypothetical protein
GI-selC	EC958_5184	4184603	4184809	207		hypothetical protein
GI-selC	EC958_5185	4184894	4185139	246		hypothetical protein
GI-selC	EC958_5186	4185204	4185584	381		hypothetical protein
GI-selC	EC958_5081	4185581	4185787	207		putative transcriptional regulator
GI-selC	EC958_4116	4185882	4186484	603		hypothetical protein
GI-selC	EC958_4117	4186656	4186853	198		hypothetical protein
GI-selC	EC958_4118	4187687	4187845	159		hypothetical protein
GI-selC	EC958_4119	4187890	4188603	714		hypothetical protein
GI-selC	EC958_4120	4188688	4189560	873		hypothetical protein
GI-selC	EC958_4121	4189933	4192779	2847		putative autotransporter
GI-selC	EC958_4122	4192850	4193083	234		hypothetical protein
GI-selC	EC958_4123	4193174	4193992	819		hypothetical protein
GI-selC	EC958_4124	4194084	4194569	486		hypothetical protein
GI-selC	EC958_4125	4194581	4195057	477		putative radC-like protein YeeS
GI-selC	yeeT2	4195126	4195347	222		hypothetical protein
GI-selC	EC958_4127	4195421	4195789	369		intergenic-region protein
GI-selC	EC958_4128	4195879	4196256	378		hypothetical protein
GI-selC	EC958_4129	4196253	4196741	489		hypothetical protein
GI-selC	EC958_4130	4196753	4196974	222		hypothetical protein
GI-selC	EC958_4131	4197030	4197875	846		hypothetical protein
GI-leuX	EC958_4760	4914048	4914638	591		prophage P4 integrase
GI-leuX	EC958_5189	4914697	4915101	405		hypothetical protein
GI-leuX	EC958_5190	4915133	4915441	309		hypothetical protein
GI-leuX	EC958_4761	4915806	4916081	276		hypothetical protein
GI-leuX	EC958_4762	4916195	4916410	216	c	hypothetical protein
GI-leuX	EC958_4763	4916875	4917639	765	c	putative transcriptional regulator, IclR family
GI-leuX	EC958_4764	4917879	4918778	900		2-keto-3-deoxy-galactonate aldolase
GI-leuX	EC958_4765	4918795	4920312	1518		putative altronate hydrolase
GI-leuX	EC958_4766	4920390	4921403	1014		putative 4-hydroxythreonine-4-phosphate dehydrogenase
GI-leuX	EC958_4767	4921664	4922908	1245		MFS transporter
GI-leuX	EC958_4768	4922996	4923172	177		transposase ORF A (fragment), IS911
GI-leuX	EC958_4769	4923513	4924400	888		putative integral membrane protein, PTS ascorbate transporter subunit IIC
GI-leuX	EC958_4770	4924600	4924836	237	c	putative transposase
GI-leuX	EC958_4838	4925174	4925599	426		putative transposase	duplication in JJ1886 (P423_23810 to P423_23865 and P423_24065 to P423_24120)
GI-leuX	EC958_4839	4925596	4925946	351		isocitrate lyase
GI-leuX	EC958_4840	4925977	4927590	1614		hypothetical protein
GI-leuX	EC958_4771	4927861	4928874	1014	c	putative cytoplasmic protein, deoxyribose mutarotase
GI-leuX	EC958_4772	4928886	4930202	1317	c	putative L-fucose permease
GI-leuX	EC958_4773	4930230	4931150	921	c	putative sugar kinase, ribokinase family
GI-leuX	EC958_4774	4931456	4932238	783		putative regulatory protein, DeoR family
GI-leuX	EC958_4775	4933209	4933367	159	c	hypothetical protein
GI-leuX	EC958_4776	4933443	4933571	129		hypothetical protein
GI-leuX	EC958_4777	4933752	4934408	657	c	bacterial regulatory protein, tetR family protein
GI-leuX	EC958_4778	4934656	4935933	1278	c	hypothetical protein
GI-leuX	EC958_4779	4935996	4937327	1332	c	betaine-carnitine-choline transporter family member BetU
GI-leuX	tnpA	4937619	4938881	1263		transposase DDE domain protein	The insertion of ISEcp1, IS5 and blaCMY-23 into the betU gene in EC958. In JJ1886, betU is intact in JJ1886 (locus_tag: P423_2386)
GI-leuX	insH	4939087	4940067	981	c	IS5 transposase and trans-activator
GI-leuX	EC958_4781	4940404	4941549	1146		CMY-23 beta-lactamase
GI-leuX	EC958_5126	4941394	4942275	882	c	Glycine betaine transporter BetP	duplication in JJ1886 (P423_23870 to P423_24030 and P423_24125 to P423_24285)
GI-leuX	EC958_5127	4942430	4943248	819	c	integrase core domain protein
GI-leuX	EC958_5128	4943284	4943586	303	c	transposase
GI-leuX	EC958_5129	4943785	4944198	414		transposase ORF B, IS911
GI-leuX	EC958_4782	4944195	4944437	243		transposase ORF B, IS911
GI-leuX	EC958_4783	4944520	4944777	258		hypothetical protein
GI-leuX	EC958_4784	4945334	4946101	768	c	iron-dicitrate transporter ATP-binding component of ABC superfamily
GI-leuX	EC958_4785	4946102	4947058	957	c	iron-dicitrate transporter subunit; membrane component of ABC superfamily
GI-leuX	EC958_4786	4947055	4948053	999	c	iron-dicitrate transporter subunit; membrane component of ABC superfamily
GI-leuX	EC958_4787	4948050	4948952	903	c	iron-dicitrate transporter subunit; periplasmic-binding component of ABC superfamily
GI-leuX	fecA	4948997	4951321	2325	c	ferric citrate outer membrane transporter
GI-leuX	EC958_4789	4951408	4952361	954	c	transmembrane signal transducer for ferric citrate transport
GI-leuX	EC958_4790	4952358	4952879	522	c	RNA polymerase, sigma 19 factor
GI-leuX	insA	4953171	4953446	276		transposase
GI-leuX	insB	4953659	4953868	210		IS1 protein InsB
GI-leuX	EC958_4792	4954441	4955799	1359		hypothetical protein; putative exported protein
GI-leuX	EC958_4793	4956038	4957423	1386	c	hypothetical protein, putative transposase
GI-leuX	EC958_4794	4957473	4957820	348	c	putative transposase
GI-leuX	EC958_4795	4957817	4958197	381	c	putative transposase
GI-leuX	EC958_5130	4958316	4958552	237	c	hypothetical protein
GI-leuX	EC958_4797	4958552	4958986	435	c	hypothetical protein
GI-leuX	EC958_5131	4958974	4959375	402	c	hypothetical protein
GI-leuX	EC958_5132	4959635	4960204	570	c	hypothetical protein
GI-leuX	EC958_5133	4961857	4962063	207		putative transcriptional regulator
GI-leuX	EC958_5134	4962159	4962761	603		hypothetical protein
GI-leuX	EC958_5135	4963277	4963405	129	c	hypothetical protein
GI-leuX	EC958_5136	4963962	4964879	918		hypothetical protein
GI-leuX	EC958_5137	4964964	4965836	873		GTPase Era
GI-leuX	EC958_5138	4966209	4969055	2847		Fluffing protein
GI-leuX	EC958_5139	4969126	4969284	159		hypothetical protein
GI-leuX	EC958_5140	4969439	4970257	819		hypothetical protein
GI-leuX	yafX1	4970599	4971072	474		Antirestriction protein
GI-leuX	EC958_5142	4971088	4971564	477		hypothetical protein
GI-leuX	EC958_5143	4971627	4971881	255		hypothetical protein	not in JJ1886
GI-leuX	EC958_5144	4972022	4973563	1542		transposase
GI-leuX	EC958_5145	4973578	4974324	747		transposase/IS protein
GI-leuX	EC958_0001	4974431	4974547	117		hypothetical protein
GI-leuX	yeeU2	4974597	4974965	369		hypothetical protein
GI-leuX	EC958_0003	4975055	4975432	378		hypothetical protein
GI-leuX	EC958_0004	4975429	4975917	489		hypothetical protein
GI-leuX	EC958_0005	4975934	4976110	177		hypothetical protein
GI-leuX	EC958_0006	4976216	4976368	153		hypothetical protein
GI-leuX	EC958_0007	4976732	4977157	426		transposase
GI-leuX	EC958_0008	4977681	4979321	1641		methyltransferase
GI-leuX	EC958_0009	4979314	4980504	1191		methyltransferase
GI-leuX	EC958_0010	4980517	4982256	1740	c	type II restriction endonuclease
GI-leuX	EC958_0011	4982366	4983652	1287	c	McrBC domain-containing protein
GI-leuX	EC958_0012	4983645	4985720	2076	c	putative endonuclease
GI-leuX	EC958_5146	4986824	4987078	255	c	hypothetical protein
GI-leuX	EC958_0013	4987878	4989137	1260		Methylthioribose kinase (MTR kinase)
GI-leuX	EC958_0014	4989147	4990262	1116		methyl-thioribose-1-phosphate isomerase
GI-leuX	EC958_0015	4990293	4990934	642		methyl-thioribulose-1-phosphate dehydratase
GI-leuX	EC958_0016	4991038	4992042	1005		putative integral membrane protein
GI-leuX	EC958_0017	4992083	4993069	987	c	putative DNA-binding transcriptional regulator
GI-leuX	EC958_0018	4993107	4993229	123	c	hypothetical protein
GI-leuX	idnT	4993416	4994765	1350	c	putative transporter
GI-leuX	EC958_0020	4994872	4996839	1968	c	putative dehydratase
GI-leuX	EC958_0021	4996850	4997809	960	c	putative lyase/synthase (dapA-like)
GI-leuX	EC958_0022	4997760	4998548	789	c	putative DNA-binding transcriptional regulator
GI-leuX	EC958_0023	4998576	4998701	126		hypothetical protein
GI-leuX	EC958_0024	4998851	4999633	783	c	putative DNA-binding transcriptional regulator
GI-leuX	EC958_0025	4999650	5000282	633	c	putative epimerase
GI-leuX	EC958_0026	5000294	5000725	432	c	putative phosphotransferase enzyme IIA component
GI-leuX	EC958_0027	5000856	5001662	807	c	putative nucleoside triphosphatase
GI-leuX	EC958_0028	5001675	5002988	1314	c	putative phosphotransferase enzyme IIC component
GI-leuX	EC958_0029	5003000	5003278	279	c	putative phosphotransferase enzyme IIB component
GI-leuX	EC958_0030	5003275	5004396	1122	c	putative endoglucanase with Zn-dependent exopeptidase domain
GI-leuX	EC958_0031	5004795	5005055	261	c	hypothetical protein
GI-leuX	smtA	5005183	5005929	747	c	putative methyltransferase
GI-leuX	EC958_0033	5005981	5006532	552	c	putative acetyltransferase
GI-leuX	EC958_0034	5006544	5006801	258	c	hypothetical protein

## Sheet: Table S4
Supplementary Table 4: BEAST analysis results summary
Clock Rate Model	Population model	Chain length for each triplicate	Mean Clock Rate (CI95%)	Mean Dating MRCA (CI95%)	ln (Bayes Factor)	Mutation rate (SNP/site/year)	Mean Clock rate
relaxed log-normal	Bayesian Skyline	100M	4.14E-4 (3.38-4.94E-4)	65.457 (52.84-81.22)	-31927	4.38606e-07	0.000414
relaxed log-normal	Exponential population	100M	3.71E-4 (2.99-4.47E-4)	68.564 (55.43-83.57)	-31935.1	3.9305e-07	0.000371
relaxed log-normal	Constant Population	100M	4.61E-4 (3.80-5.41E-4)	78.817 (58.08-105.39)	-31935.5	4.88399e-07	0.000461
strict	Bayesian Skyline	100M	3.89E-4 (3.44-4.35E-4)	74.019 (64.29-84.65)	-32074.1	4.1212e-07	0.000389
strict	Exponential population	100M	3.78E-4 (3.32-4.23E-4)	77.412 (66.99-88.56)	-32075	4.00466e-07	0.000378
strict	Constant Population	100M	4.03E-4 (3.57-4.48E-4)	75.527 (65.73-86.06)	-32077.8	4.26952e-07	0.000403

## Sheet: Table S5
Supplementary Table 5: Probabilities of all ancestral locations for clade BC and clade C across 10 randomly subsampled subsets
ROOT_BC	USA	New Zealand	Canada	Spain	United Kingdom	Australia	India
1	0.6687	0.0048	0.1203	0.1252	0.0247	0.0512	0.0051
2	0.6236	0.0037	0.1621	0.1451	0.0329	0.0304	0.0022
3	0.5805	0.0041	0.3182	0.0573	0.0268	0.0082	0.005
4	0.905	0.0003	0.0469	0.006	0.0103	0.0304	0.0011
5	0.6417	0.0027	0.2891	0.0303	0.0223	0.0102	0.0037
6	0.6987	0.0018	0.237	0.0338	0.0117	0.0157	0.0013
7	0.7117	0.004	0.1328	0.1016	0.0202	0.0269	0.0028
8	0.8895	0.0011	0.0837	0.0167	0.0017	0.0063	0.001
9	0.829	0.002	0.1393	0.0203	0.0037	0.0048	0.0009
10	0.8825	0.001	0.099	0.0106	0.002	0.004	0.0009
Average	0.74309	0.00255	0.16284	0.05469	0.01563	0.01881	0.0024
S.d.	0.121997	0.00154002	0.0898304	0.0509082	0.0112381	0.0154622	0.00167664
ROOT_C	USA	New Zealand	Canada	Spain	United Kingdom	Australia	India
1	0.7933	0.0004	0.1412	0.002	0.0005	0.0626	0
2	0.5078	0	0.4736	0.0032	0.0035	0.0119	0
3	0.7698	0	0.2297	0	0	0.0005	0
4	0.8775	0	0.0729	0.0006	0.0117	0.0371	0.0001
5	0.5277	0.001	0.4606	0.0018	0.0012	0.0076	0.0001
6	0.0886	0.0001	0.8997	0.0026	0.0003	0.0086	0.0001
7	0.6947	0.0027	0.2518	0.0229	0.0089	0.0184	0.0006
8	0.013	0.0002	0.9466	0.0014	0.0003	0.0384	0
9	0.8965	0.0001	0.1017	0.0009	0.0003	0.0004	0.0001
10	0.0141	0.0002	0.9808	0.0029	0.0005	0.0014	0.0001
Average	0.5183	0.00047	0.45586	0.00383	0.00272	0.01869	0.00011
S.d.	0.355347	0.000839378	0.361725	0.00677824	0.00417101	0.0207922	0.000179196

## Sheet: Table S6
Supplementary Table 6: Distribution of antibiotic resistance gene identified in ST131
Strain	Clade	Source	Year	Country	Aac3.IIa	Aac3.IId	Aac3.Ik	Aac3.Iva	Aac6.Ib	Aac6Ib.cr	AadA1.pm	AadA17	AadA2	AadA5	AadA8b	AadB	AadD	AmpC	AmpC2	AMPH	APH.Stph	Aph3.Ia	Aph4.Ia	Arr3	CatA1	CatB4	CmlA1	CMY.23	CMY.33	CMY.44	CTX.M.14	CTX.M.15	CTX.M.19	CTX.M.27	CTX.M.3	DfrA1	DfrA12	DfrA14	DfrA15	DfrA17	DfrA19	DfrA29	DfrA5	Dha1	dhfr7	EreA	ErmB	FloR	FosA
S2EC	A	human	2007	UK															1	1
S26EC	A	human	2009	UK							1								1	1																1
S37EC	A	human	2009	UK															1	1					1																				1
S31EC	A	human	2007	UK															1	1		1
QU090	A	human	2008	Australia		1								1					1	1																		1									1
JJ2591	A	human	2006	USA		1								1					1	1												1								1
S5EC	A	human	2007	UK										1					1	1																				1
MVAST167	A	human	2010	USA										1					1	1																				1
MVAST020	A	human	2010	USA		1								1					1	1																				1
S94EC	A	human	2009	NZ															1	1
S34EC	A	human	2009	UK															1	1		1			1													1
U054	A	human	2010	USA															1	1		1																1
S120EC	A	human	2009	Canada		1								1					1	1											1									1
QUC12	A	canine	2008	Australia		1													1	1											1
JJ2055	A	human	2007	USA															1	1											1
HVM277	B	human	2010	Spain															1	1
HVM52	B	human	2010	Spain															1	1
HVM2044	B	human	2010	Spain											1				1	1							1										1
HVM2289	B	human	2010	Spain							1								1	1							1										1
CD505	B	avian	1983	USA							1								1	1
JJ2087	B	human	2003	USA	1														1	1																						1
JMI025	B	human	2000	USA	1														1	1																						1
CD390	B	Avian	1990	USA															1	1		1
CD413	B	chicken	1995	USA							1								1	1																1
JJ1999	B	human	2007	India															1	1
CD466	B	human	1990	USA							1								1	1
CD455	B	canine	2008	USA							1								1	1
CD303	B	avian	2001	USA							1								1	1
CD347	B	avian	2006	USA							1								1	1
S79EC	B	human	2009	Australia															1	1										1
CD467	B	avian	2009	USA															1	1
CD456	B	human	2008	USA															1	1		1
S128EC	B	human	2004	Canada							1								1	1																1
S104EC	B	human	2008	Australia															1	1
S105EC	B	human	2008	Australia															1	1
JJ2016	B	human	2007	USA															1	1
G199	B	human	2010	USA															1	1
SaT040	B	human	2007	USA															1	1
S22EC	B	human	2009	UK															1	1
HVM1147	B	human	2010	Spain															1	1
S24EC	B	human	2009	UK															1	1
S21EC	B	human	2009	UK									1						1	1					1												1
CD400	B	human	1992	USA															1	1
S6EC	B	human	2007	UK															1	1																		1
S114EC	B	human	2011	Australia															1	1
H061	B	human	2011	USA															1	1
S19EC	B	human	2009	UK							1								1	1																1
ZH071	B	human	2002	Canada															1	1
ZH063	B	human	2002	Canada															1	1																		1
S32EC	B	human	2007	UK															1	1
G132	B	human	2010	USA															1	1
SaT142	B	human	2003	USA															1	1
CD471	B	unknown	1967	USA															1	1
CD311	B	food	2002	USA															1	1
CD345	B	avian fecal	2005	USA	1								1						1	1																	1
CD249	B	human	2005	USA															1	1
CD331	B	water	2004	USA															1	1
JJ1969	B	human	2008	USA							1								1	1
H17	B0	human	1985	USA							1					1			1	1		1					1														1
G216	B0	human	2010	USA							1					1			1	1							1
JJ1897	B0	human	2004	USA							1			1		1			1	1							1													1
C001	C0	human	2010	USA										1					1	1																				1
JJ2244	C0	human	2007	USA										1					1	1												1								1
G213	C0	human	2010	USA										1					1	1																				1
CD306	C0	cat fecal	2002	USA										1					1	1																				1
MVAST179	C1	human	2010	USA															1	1
P146EC	C1	human	2011	Spain		1								1					1	1																				1
ZH164	C1	human	2004	Canada										1					1	1																				1
H006	C1	human	2010	USA															1	1
MVAST131	C1	human	2010	USA															1	1
S116EC	C1	human	2011	UK		1													1	1
JJ2550	C1	human	2007	USA		1								1					1	1																				1
H016	C1	human	2010	USA										1					1	1																				1
JJ2118	C1	human	2008	USA															1	1
JJ2193	C1	human	2008	USA															1	1
JJ2608	C1	human	2008	USA															1	1
SaT049	C1	human	2007	USA															1	1
HVM3189	C1	human	2010	Spain		1								1					1	1																				1
SaT158	C1	human	2003	USA										1					1	1																				1
HVM5	C1	human	2010	Spain															1	1
P50EC	C1	human	2011	Spain															1	1
HVR83	C1	human	2010	Spain										1					1	1																				1
HVR2496	C1	human	2010	Spain															1	1
S95EC	C1	human	2009	NZ		1													1	1
MVAST084	C1	human	2010	USA															1	1
P56EC	C1	human	2011	Spain						1				1					1	1				1		1														1
H003	C1	human	2010	USA										1					1	1																				1
MVAST0036	C1	human	2010	USA															1	1
P53EC	C1	human	2011	Spain										1					1	1						1						1								1
MS2493	C1	human	2007	Australia										1					1	1																				1
HVM826	C1	human	2010	Spain															1	1
S135EC	C1	human	2005	Canada		1								1					1	1											1									1
JJ2528	C1	human	2007	USA		1								1					1	1											1									1
U024	C1	human	2010	USA															1	1
S107EC	C1	human	2010	Australia										1					1	1														1						1
S108EC	C1	human	2009	Australia										1					1	1														1						1
CD340	C1	monkey	2005	USA		1								1					1	1																				1
S100EC	C1	human	2009	Australia										1					1	1														1						1
G150	C1	human	2010	USA															1	1
S112EC	C1	human	2009	Australia										1					1	1															1					1									1
S110EC	C1	human	2009	Australia						1				1					1	1															1					1									1
S102EC	C1	human	2010	Australia						1									1	1															1														1
S92EC	C1	human	2009	NZ										1					1	1																				1
CU758	C1	human	2009	USA															1	1
MVAST046	C1	human	2010	USA															1	1																				1
JJ2009	C1	canine/feline	2005	USA										1					1	1																				1
MVAST077	C1	human	2010	USA															1	1
JMI268	C1	human	2006	USA										1					1	1																				1
S117EC	C1	human	2011	UK															1	1
P189EC	C1	human	2011	Spain		1								1					1	1																				1
JJ2210	C1	human	2008	USA										1					1	1																				1
MVAST014	C1	human	2010	USA		1													1	1
MVAST158	C1	human	2010	USA		1								1					1	1																				1
MVAST038	C1	human	2010	USA															1	1
CU799	C1	feline fecal	2008	USA		1								1					1	1																				1
CD449	C1	human	2008	USA		1								1					1	1																				1
JJ2508	C1	human	2008	USA		1								1					1	1																				1
JJ2578	C1	human	2008	USA		1								1					1	1																				1
JJ2668	C2	human	2009	USA															1	1																				1
S1EC	C2	human	2007	UK	1									1					1	1						1						1								1
S11EC	C2	human	2009	UK	1					1									1	1						1						1
S93EC	C2	human	2009	NZ															1	1
JJ2643	C2	human	2008	USA															1	1												1
U004	C2	human	2010	USA	1					1									1	1						1						1
CD358	C2	dolphin	2007	USA		1				1									1	1									1			1																1
JJ1887	C2	human	2008	USA			1			1							1		1	1	1					1						1												1
JJ1886	C2	human	2008	USA						1							1		1	1						1						1
JJ2657	C2	human	2009	USA	1					1				1					1	1						1						1								1
S113EC	C2	human	2009	Australia	1					1				1					1	1						1						1								1
S115EC	C2	human	2011	Australia	1					1				1					1	1						1						1								1
S99EC	C2	human	2009	Australia										1					1	1																				1
JJ2489	C2	human	2007	USA															1	1												1
JJ2038	C2	human	2007	USA															1	1												1
S65EC	C2	human	2009	Australia															1	1												1
S103EC	C2	human	2010	Australia															1	1												1
JJ2183	C2	human	2008	USA															1	1
IR49	C2	human	2009	India	1					1			1						1	1		1				1						1					1
IR68	C2	human	2009	India	1					1			1						1	1		1				1						1					1
IR65	C2	human	2009	India	1					1			1						1	1		1				1						1					1
S133EC	C2	human	2005	Canada		1				1				1					1	1					1	1						1								1
S124EC	C2	human	2003	Canada		1				1									1	1					1	1						1
S129EC	C2	human	2004	Canada		1				1				1					1	1					1	1						1								1
S98EC	C2	human	2008	Australia		1				1				1					1	1					1	1
S97EC	C2	human	2010	NZ	1					1				1					1	1						1						1								1
S122EC	C2	human	2003	Canada	1					1				1					1	1						1						1								1
MS2481	C2	human	2007	Australia										1					1	1																				1
JJ1908	C2	human	2007	USA										1					1	1																				1
S77EC	C2	human	2010	Australia										1					1	1												1								1
JJ2444	C2	human	2008	USA		1													1	1												1
IR18E	C2	human	2009	India	1					1				1					1	1						1						1								1
JJ2008	C2	feline	2007	USA	1					1				1					1	1						1						1								1
HVM1299	C2	human	2010	Spain						1									1	1						1						1
HVM3017	C2	human	2010	Spain						1									1	1						1						1
JJ1914	C2	human	2007	USA	1					1				1					1	1						1						1								1
S118EC	C2	human	2011	UK	1					1				1					1	1						1						1								1
S119EC	C2	human	2011	UK	1					1				1					1	1						1						1								1
S125EC	C2	human	2002	Canada															1	1												1						1
S96EC	C2	human	2010	NZ	1					1			1						1	1		1				1						1					1
S130EC	C2	human	2004	Canada						1			1						1	1		1				1						1					1
MH5800	C2	human	2005	Portugal	1					1									1	1						1						1
S126EC	C2	human	2002	Canada															1	1												1
S132EC	C2	human	2005	Canada															1	1												1
S121EC	C2	human	2000	Canada	1					1									1	1						1						1
S15EC	C2	human	2009	UK						1									1	1						1						1				1
S131EC	C2	human	2002	Canada	1					1	1								1	1						1						1							1
JJ2434	C2	human	2008	USA						1									1	1						1						1								1
S123EC	C2	human	2001	Canada	1					1									1	1						1						1
KN1604	C2	human	2003	Korea															1	1												1						1
S109EC	C2	human	2009	Australia						1				1					1	1						1														1
JJ2134	C2	human	2008	USA															1	1
S111EC	C2	human	2009	Australia	1					1			1						1	1						1						1					1
B36EC	C2	human	2007	Australia						1				1					1	1						1						1								1
S134EC	C2	human	2005	Canada						1				1					1	1						1						1								1
JJ2547	C2	human	2009	USA						1				1					1	1						1						1								1
S101EC	C2	human	2009	Australia						1				1					1	1						1						1								1
S127EC	C2	human	2002	Canada						1				1					1	1						1						1								1
HVM834	C2	human	2010	Spain						1				1					1	1						1						1								1
HVM1619	C2	human	2010	Spain						1				1					1	1						1						1								1
HVM1997	C2	human	2010	Spain						1				1					1	1						1						1								1
S12EC	C2	human	2009	UK						1				1					1	1						1						1								1
S10EC	C2	human	2009	UK						1				1					1	1						1						1								1
S47EC	C2	human	2004	UK						1				1					1	1						1		1				1								1
S30EC	C2	human	2007	UK										1					1	1								1												1
S39EC	C2	human	2004	UK					1		1			1					1	1						1		1				1								1			1			1
S53EC	C2	human	2004	UK										1					1	1						1		1												1
S43EC	C2	human	2004	UK	1				1					1					1	1						1		1				1								1
		A	1	Presence
		B/B0
		C1/C0
		C2
[truncated: 47 more columns]

## Sheet: Table S7
Supplementary Table 7: List of complete genomes used in this study
Strain	Genome size	Accession number	O type	Phylo group	ST	Type	host
536	4938920	CP000247.1	O6:H31	B2	127	UPEC	human
APEC O1	5082025	CP000468.1	O1:K1:H7	B2	95	APEC	turkey
CFT073	5231428	AE014075.1	O6:H1	B2	73	UPEC	human
E2348/69	4965553	FM180568.1	O127:H6	B2	15	ETEC	human
EC958	5109767	HG941718.1	O25b:H4	B2	131	UPEC	human
ED1a	5209548	CU928162.2	O81	B2	452	commensal	human
JJ1886	5129938	CP006784.1	-	B2	131	UPEC	human
S88	5032268	CU928161.2	O45:H7	B2	95	NMEC	human
SE15	4717338	AP009378.1	O150:H5	B2	131	commensal	human
UTI89	5065741	CP000243.1	O18:H7	B2	95	UPEC	human
UMN026	5202090	CU928163.2	O17:H18	D	597	UPEC	human
UPEC: Uropathogenic E. coli; APEC: Avian pathogenic E. coli; ETEC: Enterotoxigenic E. coli; NMEC: neonatal meningitis E. coli

## Sheet: Table S8
Supplementary Table 8: Quality control and assembly metrics for Dataset_2
					Quality control					Mapping					de novo assembly
Strain	Clade	Read length 1	Quality code (PHRED)	Total reads (pairs)	Reads post filter	Coverage post filter (approx)	Coverage original (approx)	Min read quality	Av read length post filter	SNPs	Nb of Ns in consensus	Cov2	Nb of unmapped2	Number of low cov / mixed2	Kmer	Scaffolding sizes (min mean max)	Genome size2 (Scaffolds > 200 bp)	Number of Contigs	Number of scaffolds > 200 bp2	Largest scaffold (bp)	N50 scaffolds > 200 bp
QU090	A	101	33	1898252	1518481	29.63	38.34	10	97.5765	13274	601907	26.436	16104	11043	57	10 60.9 238	4895407	416	110	367744	235980
JJ2591	A	101	33	4361678	3892281	75.73	88.11	10	97.2825	16090	403111	66.551	12784	3786	75	10 79.4 359	5095412	418	114	616864	339837
MVAST167	A	101	33	4956862	3944460	76.98	100.13	10	97.583	14534	474401	71.315	11055	12185	73	10 78.4 279	4763591	189	67	666693	279798
MVAST020	A	101	33	2933692	2363373	46.16	59.26	10	97.652	14414	490123	41.826	18555	4462	53	10 70.3 284	4884824	165	100	379558	229507
U054	A	101	33	4777466	3895046	76.32	96.5	10	97.977	16607	401062	68.718	11286	4196	73	10 72.3 235	4976565	254	127	367384	191838
QUC12	A	101	64	3694814	3674518	73.78	74.64	10	100.391	15137	408025	61.257	11425	4966	79	10 91.4 368	5058171	487	141	410782	182971
JJ2055	A	101	64	3244336	3206381	64.69	65.54	10	100.876	14280	412580	50.009	5148	11583	63	10 64.1 283	4990882	227	125	387103	191722
CD505	B	101	33	2563486	2152641	42.18	51.78	10	97.9695	11104	536744	36.27	21410	3063	57	10 63.8 238	5032624	266	155	282949	124949
JJ2087	B	101	33	1830744	1490818	29.17	36.98	10	97.826	7964	620359	24.714	25959	3872	49	10 56.8 255	5120163	311	136	521790	155649
JMI025	B	101	33	5031156	3222818	62.76	101.63	10	97.365	7850	433725	56.184	20028	4649	61	10 48.8 205	4910865	171	129	237159	105418
CD390	B	76	64	7393316	6533315	96.88	112.38	10	74.144	11951	471084	76.733	15073	4872	33	10 61.6 375	5258435	910	194	287997	97091
CD413	B	76	64	5748776	5067217	75.09	87.38	10	74.0905	9521	498934	64.398	22302	4067	33	10 60.5 361	5096024	951	154	279975	120223
JJ1999	B	101	33	3470412	2836097	55.37	70.1	10	97.6225	11076	497053	49.321	18454	8591	51	10 63.4 293	4965596	109	72	548973	308591
CD466	B	101	33	3320408	2527608	49.42	67.07	10	97.759	10840	504919	43.554	24581	3392	61	10 67.4 295	4880434	120	46	761153	356928
CD455	B	76	64	5560638	4866923	72.07	84.52	10	74.0385	11928	505114	60.136	18414	6821	29	10 62.0 454	5254312	896	192	409105	138126
CD303	B	76	64	5470136	4931706	73.65	83.15	10	74.669	11479	485806	62.596	20187	6322	41	10 57.0 258	5208919	758	125	344481	177762
CD347	B	76	64	6446688	5666345	83.92	97.99	10	74.052	11462	519136	70.51	21243	5084	31	10 60.0 389	5078252	866	164	521306	167744
CD467	B	101	33	3920370	3138176	61.26	79.19	10	97.599	10899	526690	52.798	25576	3661	51	10 64.3 294	5050991	127	93	456733	276247
CD456	B	76	64	5565658	4852379	71.79	84.6	10	73.976	11430	529751	56.838	20939	4796	29	10 62.6 444	5172622	930	204	472246	157755
JJ2016	B	101	33	1387740	1122929	21.95	28.03	10	97.736	7777	743939	20.1	11116	7574	51	10 51.1 222	4973536	576	129	323276	169582
G199	B	101	33	1895166	1539088	30.12	38.28	10	97.851	7409	362502	27.753	8868	9209	57	10 66.8 254	5027055	463	115	320853	223203
SaT040	B	101	33	3630920	2968157	57.97	73.34	10	97.6525	9818	362854	52.721	11521	8410	61	10 74.9 251	5019752	134	75	438664	276227
CD400	B	101	33	3006058	2671215	51.93	60.72	10	97.1995	9196	309882	45.182	12140	4265	55	10 68.3 334	5252328	186	106	610303	191454
H061	B	101	33	3307136	2707072	53	66.8	10	97.891	10814	332947	47.573	9821	7120	49	10 57.9 221	5091281	165	109	506356	284281
ZH071	B	101	33	2474212	2031591	39.78	49.98	10	97.8915	9478	354997	36.438	9045	9849	59	10 61.4 227	4958516	406	153	366904	136293
ZH063	B	101	33	5229176	4052688	79.5	105.63	10	98.0785	9274	299072	71.403	3246	11486	75	10 74.0 237	5056160	245	92	542527	188969
G132	B	101	33	3412360	2807472	55.03	68.93	10	97.998	10224	307227	48.89	6598	9538	55	10 61.7 246	5202464	284	185	506470	232847
SaT142	B	101	33	3320344	2698489	52.79	67.07	10	97.819	10049	404140	48.045	10476	10564	69	10 80.4 252	4935874	272	85	535866	275099
CD471	B	101	33	4288980	3237076	63.31	86.64	10	97.7835	8271	478284	54.937	20209	7161	55	10 68.9 231	5073020	197	151	611808	248710
CD311	B	101	33	1177866	1094123	21.76	23.79	10	99.452	6021	1283621	18.631	18729	7495	51	10 64.7 234	5304662	1229	166	279191	88266
CD345	B	76	64	6141886	5437510	80.65	93.36	10	74.1615	8998	477779	69.421	19387	3842	43	10 68.0 358	5160431	1172	120	415219	170517
CD249	B	101	33	2573890	2030879	39.73	51.99	10	97.81	7796	483897	33.979	10486	13366	53	10 44.5 237	5157592	257	151	498863	214104
CD331	B	76	64	4804474	4273924	63.78	73.03	10	74.617	9524	471042	56.303	19332	4330	39	10 54.4 287	5090846	715	118	526183	225796
JJ1969	B	76	64	6582826	5807717	86.05	100.06	10	74.0845	9744	467162	72.527	18130	5028	41	10 64.7 381	5180321	1131	136	493222	332336
H17	B	101	33	3209124	2621515	51.32	64.82	10	97.8755	9582	285977	44.909	9300	5122	69	10 68.8 278	5269712	561	200	370072	176591
G216	B	101	33	18097596	14320449	279.42	365.57	10	97.5615	7618	313008	248.444	5998	8069	79	10 89.2 332	5117774	219	147	516498	208359
JJ1897	B	101	33	5274726	4132814	80.95	106.55	10	97.9345	5585	284300	72.632	3107	10068	73	10 83.9 256	5214126	281	135	434666	191733
C001	C	101	33	2694270	2202425	43.1	54.42	10	97.856	3012	203528	38.325	8421	2405	57	10 72.8 258	5068693	286	163	456779	229843
JJ2244	C	76	64	5684112	4972367	74.28	86.4	10	74.689	2537	263725	63.399	8939	7521	37	10 48.5 290	5174405	776	247	310101	126852
G213	C	101	33	2368510	1911780	37.39	47.84	10	97.786	1433	242907	32.872	6149	6413	55	10 69.0 241	5200520	409	183	531629	159979
CD306	C	76	64	4616672	4165694	62.19	70.17	10	74.644	1400	220660	58.078	10381	2408	39	10 54.7 327	5099067	851	184	370833	142624
MVAST179	C	101	33	3111002	2488104	48.63	62.84	10	97.7325	1514	191181	43.97	9433	1706	53	10 65.8 245	4959427	133	96	390141	202785
ZH164	C	101	33	3459800	2822876	55.31	69.89	10	97.967	845	213647	50.713	3951	8577	51	10 55.5 200	4935378	155	110	390068	190759
H006	C	101	33	1676756	1373713	26.88	33.87	10	97.828	616	433475	24.945	15568	925	49	10 58.9 247	4898555	370	138	469573	147016
MVAST131	C	101	33	3749484	2849488	55.65	75.74	10	97.645	910	218083	51.029	8983	5148	51	10 59.3 213	4931632	145	110	455672	190971
JJ2550	C	50	33	7138682	6738762	66.73	71.39	10	49.5155	916	214984	58.659	12195	2307	31	10 68.3 315	5100104	248	170	233090	135902
H016	C	101	33	3556138	2891671	56.55	71.83	10	97.7885	1185	205240	51.01	10991	2445	53	10 56.6 220	5047777	186	127	469239	187553
JJ2118	C	101	64	3046002	3020467	60.96	61.53	10	100.919	899	260243	46.202	15449	2695	53	10 57.4 303	4989353	168	130	390303	191518
JJ2193	C	101	33	1587710	1308188	25.64	32.07	10	97.9855	1203	466984	23.147	9031	3755	45	10 56.3 209	5044505	379	171	298868	157511
JJ2608	C	101	64	3558716	3538361	71.05	71.89	10	100.394	1040	334532	59.754	19724	3449	71	10 81.2 362	4845474	184	121	389169	191636
SaT049	C	101	33	3390428	2706870	52.9	68.49	10	97.712	889	241464	48.296	14627	1026	51	10 65.7 261	4940166	145	108	454532	190993
SaT158	C	101	33	3363268	2659822	52.13	67.94	10	98.0035	871	217435	48.718	9827	4860	53	10 62.8 185	4918157	148	107	390102	191001
MVAST084	C	101	33	2769472	2129729	41.66	55.94	10	97.805	1568	234499	36.747	6011	7059	67	10 66.3 264	5079152	598	189	495374	149316
H003	C	101	33	1771398	1429460	27.96	35.78	10	97.7975	817	360868	25.864	13569	1257	49	10 59.3 303	4941563	363	139	391221	159326
MVAST0036	C	101	33	1119198	914882	17.92	22.61	10	97.9105	329	1621164	15.531	13806	3658	45	10 58.4 213	4892515	947	222	261841	75146
JJ2528	C	101	64	4177734	4156062	83.46	84.39	10	100.403	1882	169856	69.347	7888	2094	69	10 77.0 335	5266224	196	134	548829	190904
U024	C	101	33	4179754	3388018	66.35	84.43	10	97.918	2112	224922	60.975	9100	3674	73	10 79.6 231	4993512	420	126	391713	147536
CD340	C	101	64	4940452	4914840	98.69	99.8	10	100.398	1512	178730	83.779	10036	1192	59	10 67.2 372	5031994	129	96	412881	229766
G150	C	101	33	3356134	2719163	53.34	67.79	10	98.0765	1892	205225	48.749	4778	4270	51	10 46.5 184	5001581	199	150	389965	142649
CU758	C	101	33	4463918	3504115	68.61	90.17	10	97.895	1386	186302	60.481	8180	3143	49	10 46.1 153	4965123	139	112	455754	190977
MVAST046	C	101	33	1367560	1099964	21.5	27.62	10	97.7345	1187	743069	19.979	11231	2169	49	10 57.8 225	5016698	702	197	356729	126307
JJ2009	C	76	64	4832966	4328929	64.6	73.46	10	74.6195	1785	193997	58.746	7747	2474	53	10 71.4 327	5071849	1255	123	396715	186653
MVAST077	C	101	33	1073352	883309	17.26	21.68	10	97.7085	1092	1406987	16.088	9792	3432	49	10 59.8 206	5004446	1190	161	328547	140428
JMI268	C	101	33	3472858	2654850	51.86	70.15	10	97.669	1336	196895	47.654	6367	4571	59	10 59.9 274	4953511	168	115	390090	173690
JJ2210	C	76	64	4166688	3701484	55.27	63.33	10	74.662	2165	194741	49.294	6473	1800	51	10 70.5 285	5043387	1346	126	364827	164605
MVAST014	C	101	33	1939574	1601024	31.38	39.18	10	97.9865	1722	277326	27.422	6370	2752	51	10 56.2 226	5091481	349	167	391104	173898
MVAST158	C	101	33	4358332	3471639	67.9	88.04	10	97.7855	2374	207442	61.866	6668	4851	63	10 70.9 274	5063112	191	129	385345	200719
MVAST038	C	101	33	1613182	1331929	26.04	32.59	10	97.759	1816	438624	23.987	10687	2232	49	10 62.2 256	4939793	356	114	458061	191339
CU799	C	50	33	13026466	11803653	116.19	130.26	10	49.217	2167	186646	103.2	6609	1780	29	10 48.7 379	5079630	1368	256	184023	88367
CD449	C	76	64	6207378	5439307	80.49	94.35	10	73.985	2209	178274	73.07	5742	2261	41	10 66.1 391	5131694	1118	167	392827	175076
JJ2508	C	101	64	3405884	3388119	68.04	68.8	10	100.403	2286	155828	56.231	6315	1519	61	10 79.1 342	5173172	180	150	363220	181354
JJ2578	C	101	64	3588128	3568504	71.66	72.48	10	100.4	2238	155418	59.056	6443	1434	59	10 90.1 393	5168518	159	134	361380	222662
JJ2668	C	101	64	3603790	3584793	71.99	72.8	10	100.404	1472	222477	60.049	10295	2516	71	10 97.0 313	5156173	253	178	370513	181124
JJ2643	C	101	33	1929864	1582883	30.99	38.98	10	97.88	2758	261206	28.22	6317	2217	49	10 55.5 193	4991695	278	147	455730	191551
U004	C	101	33	2893664	2310004	45.18	58.45	10	97.7985	3026	228812	41.049	7891	2595	49	10 50.4 261	5083980	206	131	382379	229748
CD358	C	76	64	6763540	5967693	88.42	102.81	10	74.0825	1487	168290	77.385	5361	1645	41	10 67.8 397	5198569	1254	227	277258	116960
JJ1887	C	101	33	3011830	2722270	53.72	60.84	10	98.661	1362	167325	40.014	5701	1439	53	10 75.0 315	5193330	287	185	374726	187035
JJ1886	C	101	33	3214312	2791806	54.65	64.93	10	97.878	1417	147606	58.518	5547	1405	67	10 75.7 392	5232226	341	140	690128	237827
JJ2657	C	101	64	3595940	3577585	71.84	72.64	10	100.403	3050	150175	61.495	5383	974	75	10 93.6 355	5053167	313	140	369367	261976
JJ2489	C	101	64	12156000	12141247	244.88	245.55	10	100.847	1488	200562	142.189	8825	2699	45	10 88.7 333	4995259	1198	226	214491	97734
JJ2038	C	101	33	2136390	1724340	33.77	43.16	10	97.9175	2203	280282	29.739	5025	4942	49	10 56.3 242	5129607	384	204	381908	159707
JJ2183	C	101	33	1393846	1129906	22.1	28.16	10	97.7865	1190	605629	20.705	6238	1129	49	10 61.3 275	5018117	607	159	513022	191732
JJ1908	C	101	33	2725594	2229619	43.6	55.06	10	97.783	1297	204142	40.233	5547	6147	49	10 55.6 239	4984249	174	101	390130	198099
JJ2444	C	101	64	2840554	2826105	56.75	57.38	10	100.4	1542	209332	48.481	12143	1887	59	10 77.5 340	5085935	163	123	503549	229504
JJ2008	C	76	64	5160008	4598023	68.58	78.43	10	74.5725	1889	212143	61.302	7388	4838	51	10 65.8 284	5353466	1196	178	440197	223984
JJ1914	C	76	64	6013248	5333903	79.12	91.4	10	74.1715	1932	213212	69.932	9311	2806	39	10 65.5 379	5303636	1196	247	302903	160095
MH5800	C	101	64	3289962	3272979	65.72	66.46	10	100.395	1450	144488	56.927	5827	556	69	10 95.3 382	5033438	163	98	712578	349281
JJ2434	C	76	64	5197826	4433651	66.18	79.01	10	74.632	1409	172013	57.969	5063	1396	39	10 48.0 238	5185265	828	212	335543	191408
KN1604	C	101	64	7688376	7645190	153.51	155.31	10	100.4	1524	176610	132.038	5643	636	81	10 112.6 441	5098977	183	117	717707	208383
JJ2134	C	101	64	3017030	2987876	60.3	60.94	10	100.909	1557	269643	47.561	12908	1055	53	10 66.8 326	5028927	131	74	387534	229806
JJ2547	C	101	33	3139018	2459984	48.14	63.41	10	97.851	943	106193	44.409	1099	675	71	10 74.9 245	5061236	561	154	655197	194798
CD436	NA	101	33	1711324	1428402	27.95	34.57	10	97.854	7864	643449	23.454	11921	15325	49	10 59.2 240	5190732	399	204	340870	131583
JJ1901	NA	101	33	4268574	3404071	66.51	86.23	10	97.6985	8749	319499	60.222	1832	14522	63	10 69.0 271	4991070	120	76	623243	298390
JJ2050	NA	101	33	1362804	1104601	21.6	27.53	10	97.766	1016	873870	19.14	5792	3653	45	10 49.8 269	5187193	770	296	242612	113655
JJ2441	NA	101	64	11445224	10282325	203.55	231.19	10	98.981	1525	189143	90.989	5711	1100	51	10 81.6 294	5225680	2324	700	111235	20152
CD301	NA	50	33	12079128	11255265	111.4	120.79	10	49.488	9817	671924	87.58	20193	4993	29	10 62.6 370	5238524	1858	494	153907	28093
JJ1996	NA	76	64	4823156	4308008	64.3	73.31	10	74.6275	8147	505636	59.149	11792	16725	51	10 66.6 296	4823452	956	53	528216	245710
JJ2007	NA	50	33	13470318	12448206	123.04	134.7	10	49.42	94	1845808	113.66	10825	11856	29	10 79.0 399	2936374	2214	1700	16660	2322
JJ2041	NA	50	33	15282556	13984509	138	152.83	10	49.3405	692	1278504	118.723	17092	8925	29	10 66.5 393	3551591	2075	1445	21676	3709
JJ2243	NA	50	33	7030752	6666104	66.1	70.31	10	49.576	50	1613519	60.379	10558	9790	29	10 82.9 343	3332795	1672	1415	20163	3514
JJ2555	NA	50	33	7843888	7378027	73.05	78.44	10	49.5075	67	203583	63.891	849	1893	31	10 83.0 427	5054438	558	377	152614	41589
MH17102	NA	50	33	10019922	9476900	94.04	100.2	10	49.6145	74	2019447	83.653	23242	9559	29	10 82.1 389	2839011	1904	1474	18183	2619
QU300	NA	50	33	12353844	11564804	114.45	123.54	10	49.483	9809	443516	98.502	16234	4818	29	10 55.7 457	4904267	902	308	248414	37313
QUC02	NA	50	33	13991300	12791334	126.04	139.91	10	49.2675	1288	348286	115.094	6422	2553	29	10 56.6 427	4688375	1698	691	81192	14721
ZH193	NA	101	33	1979018	1582251	30.89	39.98	10	97.612	895	320850	27.509	3208	15298	45	10 35.7 225	5127414	584	268	561141	149795
1	76 bp-pair end reads were wrongly sumitted as 51 bp and 101 bp reads
2	Parameters used in outlier detection: mapping coverage, number of unmapped nucleotides, number of low coverage nuleotides, genome size and and number of scaffolds bigger than 200 bp
